# Supplementary material for: Heterogeneity of neuroendocrine transcriptional states in metastatic small cell lung cancers and patient-derived models
Source: Nat Commun. 2022 Apr 19;13:2023. doi: 10.1038/s41467-022-29517-9 (PMC9018864; doi:10.1038/s41467-022-29517-9)
Supplement: Supplementary file 4 — Supplementary Data 1 [file 41467_2022_29517_MOESM4_ESM.xlsx]

## Sheet: Sup. Data 1
Supplementary Data 1. Subtype-specific gene signatures
Gene_ID	Contribution_PC1	Contribution_PC2	Coordinate_PC1	Coordinate_PC2	Subtype_specific_signature
TGFBR2	9.60936	0.160691	-0.832288	0.0451177	SCNC-Y
IL4R	9.55587	0.00285926	-0.829968	-0.00601835	SCNC-Y
CTSH	9.47499	0.0981074	-0.826448	0.0352535	SCNC-Y
CSF1	9.45478	2.22466	-0.825567	0.167874	SCNC-Y
BST2	9.20093	0.0308411	-0.814408	0.0197659	SCNC-Y
CARD6	9.18864	0.819838	-0.813864	0.10191	SCNC-Y
LATS2	9.15968	1.93438	-0.812581	0.156539	SCNC-Y
TRIM5	9.00551	0.172525	-0.805713	-0.0467495	SCNC-Y
SQRDL	8.90996	1.75039	-0.801428	0.148908	SCNC-Y
IL1R1	8.78607	0.217621	-0.795836	0.0525051	SCNC-Y
CD4	8.77042	4.04781	-0.795127	0.226444	SCNC-Y
CXCL16	8.76697	1.10215	-0.794971	0.11816	SCNC-Y
CPQ	8.72348	0.419734	-0.792996	0.0729185	SCNC-Y
WBP1L	8.67827	0.418852	-0.790939	0.0728419	SCNC-Y
TNFRSF10D	8.64513	0.00294008	-0.789427	-0.00610282	SCNC-Y
MICA	8.58921	0.315764	-0.78687	0.0632459	SCNC-Y
APOL1	8.50202	0.0110065	-0.782866	0.011808	SCNC-Y
MAPKAPK3	8.46818	0.184652	-0.781307	0.0483646	SCNC-Y
MGAT1	8.33186	0.799228	-0.774992	0.10062	SCNC-Y
S100A10	8.31976	1.12323	-0.774429	0.119285	SCNC-Y
TNFRSF1A	8.29819	4.21678	-0.773425	-0.231122	SCNC-Y
RAB3IL1	8.29219	3.93762	-0.773145	0.223341	SCNC-Y
CD74	8.19076	1.00351	-0.768402	0.112749	SCNC-Y
PLD1	8.18384	0.25928	-0.768078	-0.0573106	SCNC-Y
ZFP36L1	8.18027	0.659998	-0.76791	0.0914371	SCNC-Y
ITGB5	8.15412	1.74008	-0.766681	0.148469	SCNC-Y
ICAM1	8.15341	1.33083	-0.766648	0.129841	SCNC-Y
ZMYND15	8.14981	2.75061	-0.766479	0.186666	SCNC-Y
PQLC3	8.13865	0.032725	-0.765954	-0.0203606	SCNC-Y
DAB2	8.10727	5.66674	-0.764476	0.267928	SCNC-Y
OSMR	8.10638	0.605071	-0.764434	0.0875496	SCNC-Y
RRAS	8.09209	0.151216	-0.76376	0.0437673	SCNC-Y
HLA.DPB1	8.08978	2.74911	-0.76365	0.186615	SCNC-Y
RIN3	8.0807	2.57093	-0.763222	0.180466	SCNC-Y
EDEM1	8.07333	0.0626699	-0.762874	-0.0281761	SCNC-Y
TNFRSF10B	8.05343	0.000642005	-0.761933	0.00285181	SCNC-Y
CNN2	8.0347	2.57249	-0.761047	0.180521	SCNC-Y
VCAM1	8.00137	3.39144	-0.759466	0.207273	SCNC-Y
ACSL5	7.98227	0.198661	-0.75856	-0.0501657	SCNC-Y
HNMT	7.95285	0.724306	-0.75716	0.0957882	SCNC-Y
RARRES3	7.92617	0.0277642	-0.755889	0.018754	SCNC-Y
CPNE8	7.91489	0.0353329	-0.755351	0.0211563	SCNC-Y
MVP	7.91286	0.322643	-0.755254	-0.0639311	SCNC-Y
CDC42EP1	7.90491	0.116891	-0.754875	0.0384806	SCNC-Y
GALM	7.89205	0.0541327	-0.75426	0.0261867	SCNC-Y
APOBEC3C	7.84515	0.574298	-0.752016	0.0852942	SCNC-Y
EHD3	7.84454	0.0177633	-0.751987	-0.0150008	SCNC-Y
TNFRSF10A	7.83196	0.0140412	-0.751384	-0.0133368	SCNC-Y
MFSD7	7.82948	2.64451	-0.751264	0.183031	SCNC-Y
CSF1R	7.82239	2.67224	-0.750924	0.183988	SCNC-Y
CD14	7.81458	0.708728	-0.750549	0.0947525	SCNC-Y
SLCO2B1	7.8133	1.21702	-0.750488	0.124165	SCNC-Y
CTSZ	7.78095	2.80869	-0.748932	0.188627	SCNC-Y
IFITM3	7.77169	0.164568	-0.748487	0.0456587	SCNC-Y
RAB32	7.75705	4.36899	-0.747781	0.235256	SCNC-Y
UNC93B1	7.75225	1.43249	-0.74755	-0.134709	SCNC-Y
GIMAP6	7.7382	0.619063	-0.746872	0.0885561	SCNC-Y
ARID5A	7.7344	1.75216	-0.746689	0.148983	SCNC-Y
TMBIM1	7.7342	0.418768	-0.746679	-0.0728346	SCNC-Y
DHX58	7.69665	0.550808	-0.744865	-0.0835316	SCNC-Y
SH2D4A	7.6915	0.155246	-0.744615	0.0443466	SCNC-Y
COPZ2	7.68747	2.99073	-0.74442	0.194643	SCNC-Y
TGFB1	7.68416	1.41873	-0.74426	0.13406	SCNC-Y
GIMAP8	7.68024	0.817527	-0.74407	0.101766	SCNC-Y
CIB1	7.67813	0.162617	-0.743968	-0.0453872	SCNC-Y
CTSO	7.67303	4.21384	-0.743721	-0.231041	SCNC-Y
RELB	7.67015	0.138873	-0.743581	-0.041943	SCNC-Y
IQSEC1	7.64291	4.55385	-0.742259	-0.240182	SCNC-Y
LRP10	7.62997	0.0916129	-0.741631	0.0340666	SCNC-Y
APOL6	7.62703	0.682011	-0.741488	-0.0929494	SCNC-Y
PLA2G4A	7.62521	1.96758	-0.741399	0.157876	SCNC-Y
CYBRD1	7.60347	5.09775	-0.740342	0.254121	SCNC-Y
IGFBP4	7.59452	2.82922	-0.739906	0.189315	SCNC-Y
VASN	7.57739	2.17616	-0.739071	-0.166034	SCNC-Y
C10orf54	7.57031	0.0926853	-0.738726	0.0342654	SCNC-Y
VAMP8	7.55213	0.279743	-0.737838	-0.0595293	SCNC-Y
MR1	7.52869	1.87379	-0.736692	0.154068	SCNC-Y
IL6R	7.51462	1.32255	-0.736004	-0.129437	SCNC-Y
GSTK1	7.51179	0.0182925	-0.735865	-0.0152226	SCNC-Y
EMILIN1	7.47488	3.17471	-0.734055	0.200541	SCNC-Y
RNASE6	7.43616	1.21018	-0.732151	0.123816	SCNC-Y
PARP3	7.43552	0.938298	-0.73212	-0.109024	SCNC-Y
CXCL12	7.4314	2.7637	-0.731917	0.18711	SCNC-Y
RHBDF2	7.41563	0.0174428	-0.73114	0.0148648	SCNC-Y
SAMD4A	7.4011	0.276064	-0.730423	0.0591365	SCNC-Y
HLA.DPA1	7.37517	2.92528	-0.729143	0.192502	SCNC-Y
SH3TC1	7.37188	2.13423	-0.72898	-0.164427	SCNC-Y
NFKB2	7.33964	0.573171	-0.727384	0.0852105	SCNC-Y
KLF9	7.33899	0.0964289	-0.727352	0.0349506	SCNC-Y
KIF1C	7.32253	1.73084	-0.726536	0.148074	SCNC-Y
TOM1	7.31801	1.69698	-0.726311	-0.146619	SCNC-Y
SLFN5	7.3171	0.0285347	-0.726267	0.0190124	SCNC-Y
TLR3	7.3156	0.371038	-0.726192	-0.0685583	SCNC-Y
MLKL	7.31353	0.0470113	-0.726089	0.0244035	SCNC-Y
OAS1	7.3022	0.000105435	-0.725527	-0.0011557	SCNC-Y
VAMP5	7.29901	1.36849	-0.725368	0.131666	SCNC-Y
CASP10	7.29067	9.92835e-06	-0.724954	-0.000354641	SCNC-Y
GLIPR1	7.28835	1.96432	-0.724838	0.157746	SCNC-Y
DPP4	7.2779	0.688844	-0.724318	0.0934138	SCNC-Y
ARPC1B	7.2712	0.224386	-0.723985	-0.0533149	SCNC-Y
FOLR2	7.26994	5.42965	-0.723922	0.262263	SCNC-Y
SERPINB9	7.26364	0.2245	-0.723608	0.0533285	SCNC-Y
NT5E	7.25789	0.00213123	-0.723322	0.00519597	SCNC-Y
SCARF1	7.24437	0.00795947	-0.722648	0.0100414	SCNC-Y
CTSB	7.22353	3.97405	-0.721607	0.224371	SCNC-Y
NAT1	7.21534	1.58197	-0.721199	-0.141563	SCNC-Y
SLC17A9	7.21336	0.0542243	-0.7211	0.0262089	SCNC-Y
S100A16	7.20228	0.379298	-0.720546	0.0693173	SCNC-Y
IFITM1	7.19162	1.28492	-0.720012	0.127582	SCNC-Y
SLC46A3	7.17144	0.334886	-0.719001	-0.0651328	SCNC-Y
CHST15	7.15374	0.264036	-0.718113	0.0578339	SCNC-Y
RARRES2	7.15032	0.374064	-0.717942	0.0688373	SCNC-Y
PLA2G16	7.14861	0.261004	-0.717856	-0.0575009	SCNC-Y
C1R	7.14278	0.00243643	-0.717563	0.00555556	SCNC-Y
BCL3	7.12025	6.81008	-0.716431	-0.293716	SCNC-Y
PDLIM2	7.09736	0.0355208	-0.715278	-0.0212125	SCNC-Y
YAP1	7.0768	2.05631	-0.714241	0.161397	SCNC-Y
LAP3	7.05814	3.77464	-0.713299	0.21867	SCNC-Y
HLA.DMA	7.05764	1.94063	-0.713274	0.156791	SCNC-Y
GIMAP2	7.0467	0.364535	-0.712721	0.0679548	SCNC-Y
SQSTM1	7.04348	0.958487	-0.712557	-0.11019	SCNC-Y
IFI35	7.04159	0.050563	-0.712462	-0.0253086	SCNC-Y
NFKB1	7.04157	1.40777	-0.712461	-0.133542	SCNC-Y
MYD88	7.02662	1.13999	-0.711704	0.120172	SCNC-Y
HLA.DMB	7.02573	5.13403	-0.711659	0.255023	SCNC-Y
MDFIC	7.01766	2.55422	-0.71125	0.179879	SCNC-Y
SEC24D	7.00223	0.255479	-0.710468	-0.056889	SCNC-Y
DCN	6.97977	1.34878	-0.709328	0.130714	SCNC-Y
TNFRSF1B	6.9628	0.473073	-0.708465	0.0774132	SCNC-Y
PIEZO1	6.95152	1.86539	-0.707891	0.153722	SCNC-Y
STAT6	6.94263	4.38115	-0.707438	-0.235584	SCNC-Y
SNTB1	6.93685	0.9726	-0.707143	-0.110999	SCNC-Y
PLEKHF1	6.93363	0.0640205	-0.706979	-0.0284781	SCNC-Y
ABCC3	6.92788	0.626359	-0.706686	-0.0890764	SCNC-Y
NQO2	6.9278	0.000180661	-0.706682	-0.00151281	SCNC-Y
C10orf128	6.92303	0.43048	-0.706439	0.0738461	SCNC-Y
IFITM2	6.92158	1.50557	-0.706365	-0.138103	SCNC-Y
CCND1	6.89661	1.92995	-0.70509	0.156359	SCNC-Y
EHD4	6.89512	1.64242	-0.705013	0.144243	SCNC-Y
OAS2	6.89117	3.49314	-0.704811	0.210358	SCNC-Y
SLC9A9	6.88272	1.44677	-0.704379	0.135379	SCNC-Y
RAB31	6.8487	5.38205	-0.702636	0.261111	SCNC-Y
SP100	6.84827	1.44469	-0.702614	-0.135282	SCNC-Y
CEBPB	6.84461	0.862046	-0.702426	-0.1045	SCNC-Y
FES	6.81624	3.86135	-0.700969	0.221167	SCNC-Y
HLA.DRA	6.80515	2.62296	-0.700398	0.182283	SCNC-Y
CD93	6.79518	1.35544	-0.699885	0.131036	SCNC-Y
ALPK1	6.78773	0.00471354	-0.699502	0.00772724	SCNC-Y
C1S	6.77358	0.109828	-0.698772	0.0372999	SCNC-Y
TINAGL1	6.76332	0.0415326	-0.698243	-0.0229375	SCNC-Y
GM2A	6.7632	4.06805	-0.698236	0.227009	SCNC-Y
MPEG1	6.75714	2.6182	-0.697924	0.182118	SCNC-Y
ZBTB38	6.75585	3.6317	-0.697857	-0.214489	SCNC-Y
RXRA	6.7503	0.00771048	-0.69757	0.00988307	SCNC-Y
ZFP36L2	6.74405	1.01791	-0.697247	-0.113555	SCNC-Y
SLC35C1	6.74094	5.07086	-0.697086	-0.25345	SCNC-Y
RILP	6.73802	2.35896	-0.696935	-0.172867	SCNC-Y
AXL	6.73621	2.85938	-0.696842	0.190321	SCNC-Y
PHF11	6.7317	0.761358	-0.696609	-0.0982077	SCNC-Y
IL1RL2	6.72999	0.303836	-0.69652	-0.0620399	SCNC-Y
GLRX	6.72916	0.00870383	-0.696477	-0.0105004	SCNC-Y
SLC16A5	6.72823	0.284898	-0.696429	0.0600752	SCNC-Y
PLEKHO2	6.72497	5.75453	-0.69626	0.269995	SCNC-Y
PPIC	6.7244	4.0039	-0.696231	0.225213	SCNC-Y
NNMT	6.71424	0.691088	-0.695705	0.0935659	SCNC-Y
IL32	6.70965	0.0513577	-0.695467	-0.0255067	SCNC-Y
EFR3A	6.70413	5.51838	-0.695181	-0.264397	SCNC-Y
ARL6IP5	6.70399	0.0690929	-0.695173	0.0295847	SCNC-Y
SLC37A2	6.69833	3.66388	-0.69488	0.215438	SCNC-Y
CRIM1	6.69403	0.00341839	-0.694657	-0.00658055	SCNC-Y
SUCLG2	6.69028	1.2303	-0.694462	-0.124841	SCNC-Y
HLA.DRB1	6.68847	0.689921	-0.694368	0.0934868	SCNC-Y
CD163	6.68604	5.95181	-0.694242	0.274584	SCNC-Y
AGPAT9	6.68047	2.0594	-0.693953	-0.161518	SCNC-Y
SHISA5	6.67916	0.203617	-0.693885	-0.0507876	SCNC-Y
IRF5	6.66143	1.01231	-0.692963	0.113242	SCNC-Y
MS4A6A	6.65786	1.76811	-0.692777	0.14966	SCNC-Y
ADAP2	6.65486	2.90628	-0.692621	0.191875	SCNC-Y
DRAM1	6.65255	2.466	-0.692501	0.176745	SCNC-Y
GIMAP5	6.6503	0.348842	-0.692384	0.0664761	SCNC-Y
C3AR1	6.63851	4.81107	-0.69177	0.246872	SCNC-Y
ANXA4	6.6331	0.998373	-0.691488	-0.11246	SCNC-Y
STEAP4	6.63266	0.42758	-0.691465	-0.0735969	SCNC-Y
SERPINB6	6.62063	2.98335	-0.690838	-0.194403	SCNC-Y
ENG	6.61761	1.52588	-0.69068	0.139031	SCNC-Y
XAF1	6.61397	0.478955	-0.69049	0.0778929	SCNC-Y
ABCB1	6.61202	1.71449	-0.690389	-0.147373	SCNC-Y
SIGLEC1	6.60557	10.3302	-0.690052	0.361748	SCNC-Y
IL13RA1	6.58997	1.20486	-0.689236	-0.123543	SCNC-Y
REEP5	6.58959	0.103487	-0.689216	-0.036207	SCNC-Y
MOB3C	6.55288	0.0688988	-0.687294	-0.0295431	SCNC-Y
BLVRB	6.5464	1.38412	-0.686954	-0.132415	SCNC-Y
PAPSS2	6.54176	0.504714	-0.686711	0.0799602	SCNC-Y
GGT5	6.53907	0.487463	-0.68657	0.0785818	SCNC-Y
SGMS1	6.53391	0.580993	-0.686298	-0.08579	SCNC-Y
ADPRH	6.52885	2.74501	-0.686033	0.186476	SCNC-Y
TMEM106A	6.52005	5.47318	-0.68557	0.263312	SCNC-Y
PROCR	6.51961	0.86513	-0.685547	0.104687	SCNC-Y
CCL2	6.50554	2.20647	-0.684807	0.167186	SCNC-Y
SPATA13	6.49459	0.689495	-0.68423	-0.093458	SCNC-Y
EDEM2	6.4915	0.0237194	-0.684067	-0.0173342	SCNC-Y
KYNU	6.48933	0.0222802	-0.683953	-0.0168001	SCNC-Y
AOC3	6.48856	0.522572	-0.683912	0.0813625	SCNC-Y
DTX4	6.48215	0.0186497	-0.683574	0.0153705	SCNC-Y
STARD8	6.47503	9.16956	-0.683199	0.34082	SCNC-Y
ITGA5	6.46662	9.00303	-0.682755	0.337711	SCNC-Y
FEZ2	6.46475	2.8997	-0.682657	0.191658	SCNC-Y
PDE4A	6.45494	0.651693	-0.682138	0.0908599	SCNC-Y
EPHA2	6.45376	0.0368411	-0.682076	0.0216032	SCNC-Y
SLC9A3R1	6.44254	0.350469	-0.681483	-0.066631	SCNC-Y
PDLIM5	6.43562	0.566245	-0.681117	-0.0846941	SCNC-Y
UBA7	6.43035	0.931664	-0.680838	-0.108638	SCNC-Y
TRIM38	6.42697	0.100365	-0.680659	0.0356569	SCNC-Y
FOXO1	6.42322	4.97392	-0.68046	0.251015	SCNC-Y
CLIC2	6.41383	2.02455	-0.679963	0.160146	SCNC-Y
SERPINF1	6.41337	0.00242602	-0.679938	0.00554368	SCNC-Y
GIMAP4	6.40589	1.54109	-0.679542	0.139722	SCNC-Y
CBLC	0.030809	47.371	-0.0471265	-0.774653	SCNC-A
MS4A8	2.06494	44.2442	0.385816	-0.74865	SCNC-A
BCAM	0.380504	40.1636	-0.165618	-0.713292	SCNC-A
PTPRH	0.01773	40.0039	-0.0357504	-0.711872	SCNC-A
RGL3	0.354528	39.3572	0.159864	-0.706095	SCNC-A
SERGEF	0.878239	38.8599	0.251613	-0.70162	SCNC-A
BAIAP3	0.18858	38.7522	0.116593	-0.700647	SCNC-A
EPOR	1.17255	35.9973	0.290731	-0.675284	SCNC-A
PRUNE2	1.3827	35.3499	0.315711	-0.669184	SCNC-A
CADPS2	0.0112845	35.3033	0.0285212	-0.668742	SCNC-A
MAP7	0.513575	35.2289	0.19241	-0.668037	SCNC-A
CNKSR3	1.69994	34.6948	0.350061	-0.662954	SCNC-A
ETS2	0.0222618	34.2337	0.0400596	-0.658533	SCNC-A
DDC	2.18348	33.7106	0.396736	-0.653483	SCNC-A
FAAH2	0.340863	33.5832	0.156753	-0.652247	SCNC-A
SEC11C	1.17017	33.1267	0.290436	-0.647798	SCNC-A
TRIM68	0.00220075	32.7801	0.0125954	-0.644401	SCNC-A
SCN3A	2.98259	32.3773	0.463685	-0.640429	SCNC-A
SOX13	0.66002	32.0811	0.218125	-0.637493	SCNC-A
CCDC67	2.41483	31.8734	0.417224	-0.635426	SCNC-A
TSHZ2	0.199978	31.2451	-0.120065	-0.629132	SCNC-A
SCN2A	1.94426	30.8146	0.374372	-0.624784	SCNC-A
CPD	0.0197979	30.476	0.0377778	-0.621341	SCNC-A
VLDLR	1.15449	29.8477	0.288484	-0.614903	SCNC-A
MLPH	1.78564	29.7723	-0.358776	-0.614126	SCNC-A
FOXA2	0.784256	29.4696	0.237769	-0.610996	SCNC-A
TBC1D8	0.644856	29.2989	0.215604	-0.609223	SCNC-A
FAM3B	0.0638956	29.1313	0.0678675	-0.607478	SCNC-A
SCGN	0.880888	28.3306	0.251992	-0.599072	SCNC-A
SHROOM3	1.36256	28.245	0.313403	-0.598166	SCNC-A
CIB4	1.0789	28.1237	0.27888	-0.59688	SCNC-A
C11orf63	2.06399	27.8412	0.385727	-0.593875	SCNC-A
SCNN1A	1.56894	27.5972	0.336303	-0.591267	SCNC-A
CAMK1D	1.44761	27.5639	0.323037	-0.59091	SCNC-A
USH1C	1.99231	27.5336	0.37897	-0.590585	SCNC-A
PIP5K1B	0.00618231	27.1436	0.0211107	-0.586388	SCNC-A
USP41	3.43421	27.0988	0.497553	-0.585904	SCNC-A
NELL1	1.94849	26.6573	0.374779	-0.581111	SCNC-A
KRT7	0.477119	26.0504	-0.185455	-0.574458	SCNC-A
B3GNT8	0.281672	25.5941	0.142494	-0.569404	SCNC-A
ICA1	2.61063	25.3306	0.433809	-0.566466	SCNC-A
SEMA4B	1.59015	25.2293	-0.338568	-0.565332	SCNC-A
PTPRN2	3.00692	24.866	0.465572	-0.561247	SCNC-A
SV2B	0.466044	24.2869	0.183291	-0.554672	SCNC-A
CERS4	0.127637	24.2698	0.0959213	-0.554477	SCNC-A
ATP8B1	0.108045	24.2317	-0.0882529	-0.554043	SCNC-A
DBH	0.126677	24.033	0.0955598	-0.551766	SCNC-A
TMC4	0.0345063	23.7672	0.0498742	-0.548707	SCNC-A
ADAM28	0.0285621	23.2269	0.0453755	-0.542434	SCNC-A
PLXNA2	0.328409	23.1055	0.153863	-0.541014	SCNC-A
TFEB	0.433589	22.8915	-0.176793	-0.538503	SCNC-A
ZSCAN31	1.82326	22.8915	0.362536	-0.538503	SCNC-A
ASCL1	1.61528	22.6299	0.341232	-0.535418	SCNC-A
LRBA	3.09902	22.4377	0.472649	-0.533139	SCNC-A
ARHGAP32	3.37408	22.3722	0.493178	-0.53236	SCNC-A
FAM230A	4.31802	21.581	0.557916	-0.522862	SCNC-A
OR51F2	0.322418	21.053	0.152453	-0.516426	SCNC-A
SMOC2	0.252161	20.6656	0.134824	-0.511652	SCNC-A
NSUN7	2.9444	20.6613	0.460707	-0.511599	SCNC-A
SYT4	2.55202	19.9225	0.428912	-0.502369	SCNC-A
ENPP4	0.701571	19.6069	0.224886	-0.498374	SCNC-A
OR51A4	0.643035	19.5493	0.2153	-0.497641	SCNC-A
EXTL3	1.61323	19.4584	0.341015	-0.496484	SCNC-A
HOXB2	1.65365	19.3372	0.345261	-0.494934	SCNC-A
DTNA	3.51899	18.8244	0.503657	-0.488328	SCNC-A
OR52R1	0.598196	18.7444	0.207658	-0.487289	SCNC-A
BSPRY	0.402607	18.6912	0.17036	-0.486597	SCNC-A
USP20	0.901725	18.4871	0.254955	-0.483933	SCNC-A
OR51H1P	0.651094	18.2766	0.216645	-0.48117	SCNC-A
CXXC4	1.53849	18.225	0.333023	-0.48049	SCNC-A
ILDR1	0.129106	18.1483	0.0964715	-0.479478	SCNC-A
ZSWIM5	1.23913	18.1054	0.298871	-0.478912	SCNC-A
ABLIM2	1.75974	17.9806	0.356165	-0.477258	SCNC-A
SGSM1	2.24846	17.7804	0.402596	-0.474594	SCNC-A
PBX1	1.42844	17.7421	0.320891	-0.474082	SCNC-A
ELOVL7	3.85628	17.724	0.527243	-0.473841	SCNC-A
FAAH	0.638734	17.5357	0.214579	-0.471316	SCNC-A
SYT1	4.72891	17.4601	0.583858	-0.4703	SCNC-A
RGS17	3.12062	17.4037	0.474293	-0.469539	SCNC-A
ZNF322	2.90946	16.882	0.457966	-0.462448	SCNC-A
HOOK2	1.74695	16.8306	0.354868	-0.461744	SCNC-A
GRP	1.53109	16.4063	0.33222	-0.455886	SCNC-A
NPM2	2.05111	16.1388	0.384522	-0.452155	SCNC-A
CHM	2.80903	15.9873	0.449992	-0.450027	SCNC-A
DPYSL3	1.17012	15.8947	0.29043	-0.448722	SCNC-A
CA8	4.36485	15.6965	0.560933	-0.445915	SCNC-A
PPP1R37	1.25327	15.6837	0.300572	-0.445734	SCNC-A
AACS	1.69995	15.6826	0.350062	-0.445717	SCNC-A
SLC34A3	2.24037	15.6365	0.40187	-0.445063	SCNC-A
NOL4	5.65658	15.4058	0.638563	-0.441767	SCNC-A
HOOK1	3.80346	15.3434	0.52362	-0.440871	SCNC-A
RGS7	3.50561	15.3418	0.502699	-0.440848	SCNC-A
HOXB4	1.21221	15.2669	0.295607	-0.439771	SCNC-A
SMPD3	2.77641	15.2575	0.447371	-0.439636	SCNC-A
ERO1LB	3.41748	15.2575	0.49634	-0.439635	SCNC-A
KCNJ11	1.70726	15.1488	0.350814	-0.438066	SCNC-A
DEAF1	2.32923	14.9944	0.409763	-0.435829	SCNC-A
GRIK1	0.949663	14.8136	0.261644	-0.433193	SCNC-A
ENPP5	0.997113	14.4234	0.268101	-0.42745	SCNC-A
NHS	2.04367	14.4012	0.383824	-0.42712	SCNC-A
MAPK8IP1	2.3127	14.2469	0.408306	-0.424826	SCNC-A
TLDC1	1.59207	13.7987	0.338772	-0.418091	SCNC-A
HOXB7	0.802491	13.6302	0.240517	-0.41553	SCNC-A
GAB2	2.38181	13.4414	0.414362	-0.412642	SCNC-A
ST18	5.31802	13.1849	0.619158	-0.408685	SCNC-A
APIP	2.45672	13.0986	0.420828	-0.407346	SCNC-A
WDR17	5.00684	12.8853	0.60077	-0.404015	SCNC-A
OGFOD3	1.30652	12.7692	0.306892	-0.402191	SCNC-A
PVRL2	3.82293	12.6805	-0.524958	-0.400791	SCNC-A
FOXA1	2.5008	12.5805	0.424586	-0.399208	SCNC-A
RIMBP2	3.121	12.4623	0.474322	-0.397329	SCNC-A
KCNH2	2.9257	12.3861	0.459242	-0.396113	SCNC-A
SIAE	3.80682	12.3842	-0.52385	-0.396081	SCNC-A
ASXL3	3.80635	12.2652	0.523818	-0.394175	SCNC-A
WNT11	0.654866	12.215	0.217271	-0.393367	SCNC-A
SLCO5A1	4.39977	12.2052	0.563173	-0.393209	SCNC-A
HOXB5	0.392241	12.1796	0.168152	-0.392796	SCNC-A
KIAA1211L	3.07339	11.8257	0.47069	-0.387047	SCNC-A
TOX2	1.89405	11.7911	0.369507	-0.386481	SCNC-A
CDC14B	2.26243	11.3166	-0.403844	-0.378626	SCNC-A
MS4A12	2.08256	11.1611	0.387458	-0.376015	SCNC-A
KCNA1	3.64578	10.984	0.51265	-0.37302	SCNC-A
PSD4	6.00665	10.8661	-0.658025	-0.371012	SCNC-A
C1QL3	3.56045	10.7186	0.506616	-0.368486	SCNC-A
TMEM181	3.65112	10.5434	0.513026	-0.365462	SCNC-A
KDM1B	3.78428	10.5073	0.522297	-0.364835	SCNC-A
HOXB8	1.0675	10.4001	0.277402	-0.36297	SCNC-A
ANK2	1.95933	10.346	0.37582	-0.362023	SCNC-A
TMEM132D	1.49517	10.2264	0.3283	-0.359926	SCNC-A
AK9	5.48488	10.1643	0.628796	-0.35883	SCNC-A
SNCAIP	2.76336	10.0755	0.446319	-0.35726	SCNC-A
NMRK1	5.15523	9.89903	-0.609608	-0.354117	SCNC-A
MTMR7	5.7614	9.87521	0.644452	-0.353691	SCNC-A
RALYL	1.07885	9.79843	0.278874	-0.352314	SCNC-A
DNAJC6	3.26151	9.67069	0.484882	-0.350009	SCNC-A
SLC36A4	5.54131	9.62765	0.632022	-0.34923	SCNC-A
TAPBP	5.10546	9.29778	-0.606658	-0.343195	SCNC-A
PCDHA5	3.09957	9.27487	0.472691	-0.342772	SCNC-A
TMEM178B	2.78898	9.22613	0.448383	-0.34187	SCNC-A
MACROD2	2.17639	9.21867	0.396091	-0.341732	SCNC-A
ADAMTS18	2.72037	9.10458	0.442833	-0.33961	SCNC-A
ATXN1	4.5623	8.74336	-0.57348	-0.332805	SCNC-A
INPPL1	4.05738	8.73776	0.540815	-0.332699	SCNC-A
CHD6	7.07723	8.69568	0.714263	-0.331897	SCNC-A
CDON	3.01596	8.66158	0.466271	-0.331245	SCNC-A
KSR2	5.07772	8.59667	0.605008	-0.330002	SCNC-A
TRIM21	5.01266	8.56761	-0.601119	-0.329443	SCNC-A
TMEM63A	4.53255	8.55793	-0.571607	-0.329257	SCNC-A
PRSS8	1.74312	8.48043	-0.354479	-0.327763	SCNC-A
SPIRE2	3.26988	8.30672	0.485503	-0.324389	SCNC-A
NPAS2	3.77568	8.27685	-0.521703	-0.323805	SCNC-A
SSH3	4.67807	8.26808	-0.580711	-0.323633	SCNC-A
TSEN54	2.92125	8.17616	0.458892	-0.321829	SCNC-A
C1orf111	2.25924	7.83904	0.40356	-0.315125	SCNC-A
TNFRSF25	2.9362	7.72194	0.460065	-0.312762	SCNC-A
IMMP1L	4.23038	7.69013	0.552225	-0.312117	SCNC-A
SMYD3	2.18564	7.57811	0.396932	-0.309836	SCNC-A
SAAL1	5.24984	7.45518	0.615176	-0.307312	SCNC-A
TCERG1L	6.22479	7.34109	0.669867	-0.304952	SCNC-A
C11orf80	5.09356	7.33002	0.60595	-0.304722	SCNC-A
PSD	3.97775	7.31143	0.535482	-0.304335	SCNC-A
SLC20A2	3.01623	7.29586	-0.466292	-0.304011	SCNC-A
ABCC8	4.11848	7.10153	0.544872	-0.299935	SCNC-A
SLC39A6	2.93663	7.07392	0.460098	-0.299351	SCNC-A
SLC38A1	3.30471	6.94852	0.488082	-0.296686	SCNC-A
TNKS1BP1	3.38438	6.85323	-0.493931	-0.294645	SCNC-A
REV3L	6.3047	6.82691	0.674153	-0.294078	SCNC-A
BCL3	7.12025	6.81008	-0.716431	-0.293716	SCNC-A
NEDD9	3.71442	6.67868	-0.517454	-0.290868	SCNC-A
KIAA0319	4.77366	6.61331	0.586614	-0.289441	SCNC-A
REV1	4.28747	6.57	0.555939	-0.288492	SCNC-A
CADM1	2.65618	6.55298	0.437578	-0.288118	SCNC-A
HECTD4	3.72483	6.54036	0.518179	-0.28784	SCNC-A
PCLO	5.54656	6.45666	0.632322	-0.285993	SCNC-A
CLASRP	2.35108	6.42059	0.41168	-0.285193	SCNC-A
NYAP1	2.56409	6.4054	0.429925	-0.284855	SCNC-A
SOX1	4.24722	6.27728	0.553323	-0.281992	SCNC-A
TUSC3	3.31222	6.21227	0.488637	-0.280528	SCNC-A
ANXA11	6.19725	6.16017	-0.668384	-0.279349	SCNC-A
SOCS4	4.87696	6.20205	0.592927	0.280297	SCNC-N
BRIP1	8.15997	6.21961	0.766956	0.280694	SCNC-N
CHAF1A	8.71604	6.22123	0.792658	0.28073	SCNC-N
CCDC150	5.45445	6.26159	0.62705	0.281639	SCNC-N
TCTEX1D2	3.78878	6.26405	0.522608	0.281695	SCNC-N
CCNF	4.11896	6.30393	0.544904	0.28259	SCNC-N
USP1	8.09256	6.31687	0.763782	0.28288	SCNC-N
RNASEH2A	7.22018	6.32547	0.72144	0.283072	SCNC-N
ALDH1A3	4.13098	6.38135	-0.545699	0.28432	SCNC-N
TIE1	4.50397	6.38242	-0.569802	0.284344	SCNC-N
BLM	6.59535	6.38904	0.689518	0.284491	SCNC-N
RND3	1.98299	6.39646	-0.378083	0.284656	SCNC-N
CDCA8	6.6737	6.39796	0.693601	0.28469	SCNC-N
PDPN	2.44893	6.43464	-0.42016	0.285505	SCNC-N
ADORA3	4.26701	6.43859	-0.554611	0.285592	SCNC-N
NUP107	5.82332	6.44144	0.647905	0.285655	SCNC-N
KDELR3	4.79898	6.46679	-0.588168	0.286217	SCNC-N
CCDC102A	3.86185	6.48425	-0.527624	0.286603	SCNC-N
FBXO5	8.36071	6.48488	0.776333	0.286617	SCNC-N
RTKN2	5.61897	6.48913	0.636436	0.286711	SCNC-N
PLK4	7.88439	6.49615	0.753894	0.286866	SCNC-N
DNA2	7.51577	6.50704	0.73606	0.287106	SCNC-N
GFPT2	5.62401	6.51211	-0.636722	0.287218	SCNC-N
TP73	5.86531	6.53049	0.650237	0.287623	SCNC-N
WTIP	3.49904	6.53687	-0.502228	0.287764	SCNC-N
TSPAN33	3.73799	6.62272	-0.519094	0.289647	SCNC-N
CLSPN	8.75974	6.63112	0.794643	0.289831	SCNC-N
CDC25C	7.62156	6.63559	0.741222	0.289928	SCNC-N
PARP1	4.30258	6.66951	0.556917	0.290668	SCNC-N
TMSB15A	8.33245	6.68431	0.77502	0.290991	SCNC-N
SAMD15	4.89789	6.68483	0.594197	0.291002	SCNC-N
CBLN1	2.00104	6.70661	0.3798	0.291476	SCNC-N
HAVCR2	5.74351	6.72721	-0.64345	0.291923	SCNC-N
CTSC	5.19456	6.72865	-0.611929	0.291954	SCNC-N
SRSF12	6.93978	6.73551	0.707293	0.292103	SCNC-N
MRC2	5.45893	6.75586	-0.627307	0.292544	SCNC-N
XRCC2	5.20816	6.76546	0.612729	0.292752	SCNC-N
CDC7	7.55274	6.77422	0.737868	0.292941	SCNC-N
MITF	5.11566	6.779	-0.607263	0.293045	SCNC-N
UBE2T	6.28061	6.79928	0.672864	0.293483	SCNC-N
DCX	6.42124	6.83104	0.680355	0.294167	SCNC-N
ZIC2	4.91499	6.83268	0.595234	0.294203	SCNC-N
RIPK2	5.4937	6.83478	-0.629302	0.294248	SCNC-N
TCP10L	1.0962	6.88998	0.281107	0.295434	SCNC-N
WDR76	8.54905	6.90111	0.785029	0.295672	SCNC-N
RPAIN	2.75884	6.90907	0.445953	0.295843	SCNC-N
ADCY7	6.06502	6.92914	-0.661215	0.296272	SCNC-N
CDT1	4.40903	6.98211	0.563765	0.297402	SCNC-N
NUSAP1	8.50009	7.02017	0.782777	0.298212	SCNC-N
WDHD1	8.82204	7.02239	0.797464	0.298259	SCNC-N
HDGFRP2	4.47929	7.03608	0.568239	0.29855	SCNC-N
GNL2	2.54922	7.04085	0.428677	0.298651	SCNC-N
E2F7	9.00319	7.04571	0.805609	0.298754	SCNC-N
ESPL1	7.08482	7.05573	0.714645	0.298966	SCNC-N
SPC25	8.87024	7.09084	0.799639	0.299709	SCNC-N
CENPO	6.73883	7.10353	0.696977	0.299977	SCNC-N
CENPF	8.33764	7.18438	0.775261	0.301679	SCNC-N
NEK2	7.4538	7.24593	0.733019	0.302969	SCNC-N
HNRNPH3	3.22143	7.24908	0.481893	0.303035	SCNC-N
IRAK1BP1	5.72023	7.28169	0.642145	0.303716	SCNC-N
INCENP	5.51726	7.28269	0.63065	0.303736	SCNC-N
SLC22A15	2.49163	7.30192	-0.423807	0.304137	SCNC-N
FSTL4	1.76916	7.30626	0.357117	0.304228	SCNC-N
KDM1A	5.97141	7.36606	0.656092	0.30547	SCNC-N
MAT2B	3.56172	7.38711	-0.506706	0.305906	SCNC-N
NDC80	7.17267	7.45141	0.719063	0.307235	SCNC-N
WASF1	6.37118	7.50993	0.677698	0.308439	SCNC-N
CCL8	3.91992	7.5157	-0.531576	0.308557	SCNC-N
ZWINT	3.98354	7.53318	0.535872	0.308916	SCNC-N
RNASE1	4.58537	7.54134	-0.574928	0.309083	SCNC-N
CLIP3	2.7984	7.5777	0.449139	0.309827	SCNC-N
NUF2	8.62242	7.58401	0.78839	0.309956	SCNC-N
TONSL	3.47154	7.60049	0.50025	0.310293	SCNC-N
RBBP5	4.87172	7.60292	0.592608	0.310343	SCNC-N
NAB2	4.78621	7.60677	-0.587384	0.310421	SCNC-N
PKMYT1	1.57754	7.61925	0.337222	0.310676	SCNC-N
PDCD1LG2	4.29987	7.65946	-0.556742	0.311494	SCNC-N
BMP1	4.69292	7.69649	-0.581632	0.312246	SCNC-N
PODN	4.76504	7.73222	-0.586084	0.31297	SCNC-N
SMAD6	3.43893	7.74105	-0.497895	0.313149	SCNC-N
C2orf48	4.55184	7.75967	0.572822	0.313525	SCNC-N
CYP1B1	5.78869	7.78122	-0.645976	0.31396	SCNC-N
RAP2B	4.61426	7.78342	-0.576736	0.314005	SCNC-N
TSHZ3	2.8288	7.78956	-0.451572	0.314129	SCNC-N
TOPBP1	6.19615	7.80892	0.668324	0.314519	SCNC-N
MCM7	5.76098	7.81928	0.644428	0.314727	SCNC-N
SAMD1	3.03222	7.85215	0.467527	0.315388	SCNC-N
E2F2	3.44753	7.85459	0.498518	0.315437	SCNC-N
MMP2	3.31532	7.88885	-0.488865	0.316124	SCNC-N
KIF18B	5.69589	7.9153	0.640778	0.316654	SCNC-N
CCNB1	6.25949	7.93429	0.671731	0.317033	SCNC-N
CDKN3	6.59914	7.98296	0.689716	0.318004	SCNC-N
HELLS	8.76769	8.02575	0.795003	0.318855	SCNC-N
CCDC80	4.73498	8.05579	-0.584232	0.319452	SCNC-N
CCL13	2.99367	8.06826	-0.464546	0.319699	SCNC-N
HEG1	4.98986	8.12809	-0.599751	0.320882	SCNC-N
PCGF6	2.73862	8.20187	0.444317	0.322335	SCNC-N
CEP128	5.77763	8.20359	0.645359	0.322369	SCNC-N
SOGA2	5.03006	8.25754	0.602162	0.323427	SCNC-N
SLC8B1	5.84301	8.26778	-0.649	0.323627	SCNC-N
SPC24	3.30115	8.29875	0.48782	0.324233	SCNC-N
P2RY1	2.93076	8.30297	-0.459639	0.324315	SCNC-N
CDC6	6.12673	8.34878	0.66457	0.325209	SCNC-N
MSI1	6.56465	8.36244	0.687911	0.325475	SCNC-N
PLCD3	3.61478	8.37158	-0.510467	0.325653	SCNC-N
FPR3	5.92318	8.40024	-0.653437	0.32621	SCNC-N
POLA2	6.82854	8.40624	0.701601	0.326326	SCNC-N
IGFBPL1	3.83896	8.49451	0.526058	0.328035	SCNC-N
FCGRT	5.85756	8.53973	-0.649808	0.328907	SCNC-N
UBA2	3.45522	8.54988	0.499073	0.329102	SCNC-N
POPDC3	0.996964	8.56265	0.268081	0.329348	SCNC-N
H2AFY2	3.75251	8.59558	0.520101	0.329981	SCNC-N
ZYX	6.11658	8.81316	-0.664019	0.334131	SCNC-N
DDX55	4.81055	8.82706	0.588876	0.334394	SCNC-N
GPNMB	5.52335	8.86021	-0.630998	0.335022	SCNC-N
UBE2C	5.71992	8.86262	0.642128	0.335067	SCNC-N
ARHGAP11A	7.84691	8.8655	0.7521	0.335122	SCNC-N
RNF130	1.6592	8.90169	-0.34584	0.335805	SCNC-N
SMC4	7.33443	8.94811	0.727126	0.33668	SCNC-N
ADAMTS9	2.73379	8.99205	-0.443924	0.337505	SCNC-N
ITGA5	6.46662	9.00303	-0.682755	0.337711	SCNC-N
TRIP6	4.62048	9.0136	-0.577125	0.337909	SCNC-N
DLGAP5	8.81071	9.03907	0.796951	0.338386	SCNC-N
PCNA	3.96545	9.05528	0.534654	0.33869	SCNC-N
PPARD	5.0388	9.13159	-0.602684	0.340114	SCNC-N
KIF2C	6.96535	9.13941	0.708595	0.340259	SCNC-N
STARD8	6.47503	9.16956	-0.683199	0.34082	SCNC-N
CRTAP	5.75362	9.20232	-0.644017	0.341428	SCNC-N
ARHGAP31	4.25892	9.31484	-0.554085	0.343509	SCNC-N
RNF135	5.0361	9.32812	-0.602523	0.343754	SCNC-N
TCFL5	2.07488	9.45239	0.386744	0.346036	SCNC-N
NCAPH2	3.34106	9.49584	0.490759	0.346831	SCNC-N
REST	4.94002	9.51778	-0.596748	0.347231	SCNC-N
CCNJ	3.51715	9.57595	0.503526	0.348291	SCNC-N
QRFPR	0.233196	9.6398	0.129654	0.34945	SCNC-N
FAM212B	1.63687	9.66218	0.343505	0.349855	SCNC-N
RFC4	7.43095	9.68138	0.731895	0.350203	SCNC-N
EXO1	8.9274	9.75466	0.802212	0.351526	SCNC-N
AKT3	4.55463	9.78918	0.572998	0.352147	SCNC-N
HMMR	5.263	9.81276	0.615947	0.352571	SCNC-N
PAQR3	3.22844	9.83333	0.482417	0.35294	SCNC-N
EMP3	4.39056	9.96107	-0.562583	0.355225	SCNC-N
ELOVL4	2.92663	9.98127	0.459315	0.355585	SCNC-N
PARP2	5.46185	10.2561	0.627475	0.360448	SCNC-N
KIF15	8.31453	10.2882	0.774186	0.361012	SCNC-N
SIGLEC1	6.60557	10.3302	-0.690052	0.361748	SCNC-N
KIF11	8.88943	10.3426	0.800504	0.361964	SCNC-N
SF3A3	2.45953	10.3471	0.421068	0.362044	SCNC-N
KIF23	7.85262	10.3616	0.752374	0.362296	SCNC-N
HPCA	0.851528	10.46	0.247757	0.364012	SCNC-N
COLEC12	3.31368	10.5958	-0.488744	0.366368	SCNC-N
NCAPD2	6.18121	10.6152	0.667518	0.366704	SCNC-N
GTSE1	6.98926	10.6422	0.70981	0.367169	SCNC-N
PMP22	4.35638	10.6505	-0.560388	0.367313	SCNC-N
TRAIP	5.02059	10.7065	0.601594	0.368277	SCNC-N
GPR19	4.21139	10.7169	0.550984	0.368456	SCNC-N
STMN1	7.98747	10.7359	0.758806	0.368783	SCNC-N
NPTX2	0.207534	10.8895	0.122313	0.37141	SCNC-N
HMOX1	4.78262	10.9337	-0.587164	0.372164	SCNC-N
ZHX2	1.84997	10.9559	-0.365181	0.372542	SCNC-N
RCBTB2	1.2275	11.0108	-0.297466	0.373475	SCNC-N
MTA1	3.84292	11.0397	0.526329	0.373964	SCNC-N
FOXM1	6.09531	11.0808	0.662864	0.374659	SCNC-N
LRFN5	2.13714	11.0821	0.392503	0.374682	SCNC-N
IGSF9	5.28113	11.1217	0.617006	0.37535	SCNC-N
RCOR2	3.97305	11.143	0.535166	0.375709	SCNC-N
GMPS	5.90796	11.1491	0.652597	0.375812	SCNC-N
TPX2	7.25199	11.2017	0.723028	0.376697	SCNC-N
CDC45	6.85442	11.2712	0.702929	0.377864	SCNC-N
LUZP1	2.19025	11.2798	-0.39735	0.378009	SCNC-N
SCML2	6.72501	11.3733	0.696262	0.379573	SCNC-N
SRPX	4.57216	11.3792	-0.574099	0.37967	SCNC-N
CEP55	6.52279	11.4004	0.685714	0.380023	SCNC-N
EFNA4	2.49632	11.4198	-0.424206	0.380348	SCNC-N
SUPT16H	5.3865	11.5083	0.623132	0.381818	SCNC-N
RRM2	5.02785	11.5267	0.602029	0.382123	SCNC-N
KIAA1524	7.24349	11.5648	0.722604	0.382755	SCNC-N
PRICKLE1	2.87587	11.5975	-0.455314	0.383295	SCNC-N
CDK1	5.63092	11.6066	0.637112	0.383445	SCNC-N
CCSAP	2.38152	11.6681	0.414337	0.384461	SCNC-N
TOP3A	5.17353	11.6743	0.610689	0.384562	SCNC-N
ORC6	7.54826	11.7542	0.737649	0.385876	SCNC-N
CHRNA5	0.726862	11.8091	0.228904	0.386776	SCNC-N
WRAP53	4.00276	11.8751	0.537163	0.387855	SCNC-N
E2F1	5.04446	11.8978	0.603023	0.388226	SCNC-N
CCNE1	3.67643	11.944	0.514801	0.388979	SCNC-N
MIER3	1.26524	12.029	0.302004	0.39036	SCNC-N
C14orf79	3.2939	12.1148	0.487283	0.391751	SCNC-N
ZWILCH	4.04516	12.3423	0.540001	0.395412	SCNC-N
SLC22A17	2.0829	12.3576	0.38749	0.395657	SCNC-N
PLTP	4.74977	12.4721	-0.585144	0.397486	SCNC-N
BRD7	2.33607	12.5158	0.410364	0.39818	SCNC-N
CEP85	6.55268	12.6352	0.687283	0.400075	SCNC-N
KIF20A	4.54003	12.74	0.572079	0.401732	SCNC-N
MEX3A	3.74793	12.8159	0.519783	0.402926	SCNC-N
KCNQ2	0.709732	12.8288	0.22619	0.403129	SCNC-N
LMNB1	7.19785	12.8305	0.720324	0.403156	SCNC-N
PDGFRA	4.29802	12.8325	-0.556622	0.403187	SCNC-N
AURKB	4.35559	12.8732	0.560337	0.403826	SCNC-N
KCNH1	3.72298	12.9037	0.51805	0.404305	SCNC-N
CALHM2	3.40633	12.9449	-0.49553	0.404949	SCNC-N
FSIP1	2.88513	13.0081	0.456047	0.405936	SCNC-N
PTPN14	3.95975	13.0205	-0.534269	0.40613	SCNC-N
KLHDC4	1.42421	13.0425	0.320415	0.406473	SCNC-N
MCM10	6.14376	13.161	0.665493	0.408315	SCNC-N
CCDC136	2.83515	13.1693	0.452079	0.408444	SCNC-N
CCDC74A	4.49976	13.1834	0.569536	0.408663	SCNC-N
SCARA3	2.46735	13.2966	-0.421737	0.410414	SCNC-N
MICALL1	2.62998	13.3203	-0.435415	0.410779	SCNC-N
G6PC2	0.309419	13.6622	0.149348	0.416017	SCNC-N
MCM8	5.23198	13.6779	0.614129	0.416257	SCNC-N
GEMIN2	3.32678	13.7035	0.489709	0.416645	SCNC-N
PPIH	2.60402	13.7566	0.43326	0.417452	SCNC-N
RGS10	3.09581	13.816	-0.472404	0.418352	SCNC-N
HUNK	4.06195	13.8751	0.54112	0.419246	SCNC-N
PDE2A	2.90668	13.9073	-0.457747	0.419732	SCNC-N
PHF21B	2.30355	13.9902	0.407497	0.420981	SCNC-N
RP11.680G10.1	0.216489	14.0274	0.124923	0.42154	SCNC-N
UTP11L	1.91275	14.0666	0.371326	0.422129	SCNC-N
CMTM3	3.74705	14.3224	-0.519722	0.42595	SCNC-N
KCNJ3	0.0453376	14.4849	0.0571683	0.42836	SCNC-N
DBN1	4.56184	14.6831	0.573451	0.43128	SCNC-N
DTL	7.9194	14.708	0.755566	0.431645	SCNC-N
C16orf59	4.69343	14.7321	0.581663	0.432	SCNC-N
CBX2	5.27012	14.7869	0.616363	0.432802	SCNC-N
GINS1	4.70158	14.8606	0.582168	0.433879	SCNC-N
SPDL1	6.5761	14.9502	0.688511	0.435185	SCNC-N
NTNG2	0.0175592	15.1071	0.0355777	0.437463	SCNC-N
TYMS	4.81533	15.2057	0.589168	0.438889	SCNC-N
GPX8	3.9368	15.2434	-0.532719	0.439432	SCNC-N
RSRC1	3.93263	15.2493	0.532436	0.439517	SCNC-N
EXO5	1.68259	15.313	0.348269	0.440434	SCNC-N
FSD1	7.00788	15.3201	0.710755	0.440537	SCNC-N
PALD1	2.81277	15.3549	-0.450291	0.441037	SCNC-N
STX6	2.92931	15.3786	0.459525	0.441377	SCNC-N
CDC25A	4.89039	15.4315	0.593743	0.442135	SCNC-N
NCAPH	5.97254	15.4639	0.656154	0.442599	SCNC-N
CHST3	2.25961	15.5521	-0.403592	0.44386	SCNC-N
MDFI	2.23218	15.6304	-0.401135	0.444976	SCNC-N
KIRREL	2.55135	15.8095	-0.428856	0.447518	SCNC-N
KCNAB3	1.89788	16.0152	0.36988	0.45042	SCNC-N
FGFR3	0.753577	16.255	-0.233072	0.453779	SCNC-N
CCDC177	4.19719	16.4531	0.550054	0.456536	SCNC-N
ZBTB18	0.969043	16.5715	0.264301	0.458176	SCNC-N
C21orf59	1.00036	16.6615	0.268537	0.459418	SCNC-N
RASGEF1C	0.0248546	16.8811	0.0423282	0.462435	SCNC-N
EYA2	1.86772	17.0629	0.36693	0.464919	SCNC-N
HAND1	0.469249	17.1167	0.18392	0.465651	SCNC-N
CLSTN2	2.66239	17.1966	0.438089	0.466738	SCNC-N
RGL1	5.04924	17.4267	-0.603308	0.469849	SCNC-N
NUDT1	1.22132	17.5371	0.296716	0.471335	SCNC-N
TMCC2	1.09571	17.6257	0.281044	0.472525	SCNC-N
LDLRAP1	2.76709	17.6808	-0.44662	0.473262	SCNC-N
KIAA1211	5.32929	17.8415	0.619814	0.475408	SCNC-N
SCN1B	0.663892	18.1323	-0.218764	0.479267	SCNC-N
GTPBP8	1.08181	18.2516	0.279256	0.480841	SCNC-N
TRIM45	3.13474	18.301	0.475365	0.481491	SCNC-N
CRYBG3	0.0333983	18.5458	-0.0490669	0.484701	SCNC-N
ARSB	1.04962	18.6878	-0.27507	0.486553	SCNC-N
BVES	0.657312	18.7935	0.217677	0.487927	SCNC-N
PRL	0.640228	18.8022	0.214829	0.48804	SCNC-N
BEGAIN	0.68232	18.8105	0.221779	0.488148	SCNC-N
TMEM237	4.38209	19.0555	0.56204	0.491317	SCNC-N
CDH24	5.17357	19.1836	0.610691	0.492965	SCNC-N
IGDCC3	0.122037	19.2304	0.0937932	0.493566	SCNC-N
MTX3	1.52663	19.2855	0.331737	0.494273	SCNC-N
ST7	0.0397414	19.3384	0.0535239	0.494949	SCNC-N
EIF4A1	0.00459753	19.3649	-0.0182049	0.495289	SCNC-N
KIAA0101	2.32648	19.6235	0.409521	0.498585	SCNC-N
NTN3	1.19893	19.6588	0.293984	0.499033	SCNC-N
CPVL	2.5879	19.6756	-0.431917	0.499246	SCNC-N
HNRNPAB	0.627414	19.6902	0.212669	0.499432	SCNC-N
NRP2	2.64212	19.8347	-0.436418	0.50126	SCNC-N
DRAXIN	1.3057	19.9508	0.306795	0.502726	SCNC-N
C7orf33	0.00329257	19.9845	-0.0154061	0.503151	SCNC-N
FBLN1	0.924184	20.1072	-0.25811	0.504693	SCNC-N
EPHB4	2.82842	20.1475	-0.451542	0.505198	SCNC-N
LGALS7B	0.0415439	20.5943	-0.0547243	0.510769	SCNC-N
TSPAN18	1.48766	20.9079	-0.327476	0.514643	SCNC-N
FRMD3	1.3852	21.2741	0.315996	0.51913	SCNC-N
NEUROD4	0.798348	21.445	0.239896	0.521212	SCNC-N
NHLH1	0.123804	21.5895	0.0944699	0.522965	SCNC-N
CTPS1	2.89149	21.9911	0.456549	0.527806	SCNC-N
DNAJC9	2.28261	22.0367	0.405641	0.528353	SCNC-N
NEUROG1	0.422996	22.1517	0.17462	0.52973	SCNC-N
CHRNA3	1.60798	22.8141	0.340461	0.537592	SCNC-N
GNG8	1.15402	22.9261	0.288425	0.53891	SCNC-N
TICRR	5.35548	23.0456	0.621335	0.540312	SCNC-N
DACH1	1.38499	23.3453	0.315973	0.543815	SCNC-N
CAMK4	0.420137	24.0164	0.174029	0.551576	SCNC-N
LMO1	0.997759	24.081	0.268188	0.552317	SCNC-N
MCC	2.03088	25.0073	-0.382621	0.562839	SCNC-N
STON2	2.43314	25.0179	0.418803	0.562958	SCNC-N
EFNB1	0.825521	25.0751	-0.243944	0.563601	SCNC-N
PPP1R17	1.01022	25.2061	0.269857	0.565072	SCNC-N
TTF2	2.80543	25.597	0.449704	0.569436	SCNC-N
GLCE	0.0714719	25.6506	-0.0717785	0.570033	SCNC-N
SCHIP1	0.109643	26.0835	0.0889029	0.574823	SCNC-N
RBFOX3	0.0214984	26.3134	0.0393667	0.577351	SCNC-N
ZFPM2	1.67051	26.4358	-0.347017	0.578692	SCNC-N
FNDC5	0.305608	27.73	0.148426	0.592688	SCNC-N
AUNIP	3.3012	28.4333	0.487823	0.600157	SCNC-N
MYBL2	3.54093	29.0458	0.505226	0.606586	SCNC-N
MMP14	2.48142	29.0902	-0.422937	0.60705	SCNC-N
CNTN2	0.812683	29.1525	0.24204	0.6077	SCNC-N
KIAA1614	0.174486	29.4014	0.112152	0.610288	SCNC-N
CDCA7	3.12106	29.7566	0.474327	0.613964	SCNC-N
SEMA6A	0.701861	30.9586	0.224932	0.626241	SCNC-N
CERKL	0.233097	31.9043	0.129627	0.635734	SCNC-N
TEAD2	0.120023	32.9276	-0.0930163	0.645849	SCNC-N
PRDM8	0.176429	33.5916	0.112775	0.652329	SCNC-N
CORO2B	0.43871	34.2745	0.177834	0.658926	SCNC-N
EBF3	0.995264	34.6671	0.267852	0.662689	SCNC-N
FRMD6	0.862783	35.1684	-0.249389	0.667463	SCNC-N
SHD	2.15503	36.2442	0.394142	0.677595	SCNC-N
ASIC1	0.340415	36.3192	0.15665	0.678296	SCNC-N
CHRNB4	0.332004	37.2549	0.154703	0.686978	SCNC-N
SSTR2	0.294746	37.7895	0.145764	0.691889	SCNC-N
NEUROD1	1.16532	37.7918	0.289833	0.69191	SCNC-N
ZNF423	0.00318629	39.702	-0.0151554	0.709181	SCNC-N
THSD7B	0.299142	41.8572	0.146847	0.728176	SCNC-N
Description:	Subtype-specific gene signatures were derived from the top 500 contributors to PC1 (for SCNC-Y) and PC2 (for SCNC-A and SCNC-N) (see PCA plot in Fig S10a). The SCNC-Y gene signature is composed of the top 217 negative contributors to PC1. The SCNC-A gene signature is composed of the top 179 negative contributors to PC2. The SCNC-N gene signature is composed of the top 321 positive contributors to…
Abbreviations:	PC: principal component; SCNC: small cell neuroendocrine cancers
