# Supplementary material for: Heterogeneity of neuroendocrine transcriptional states in metastatic small cell lung cancers and patient-derived models
Source: Nat Commun. 2022 Apr 19;13:2023. doi: 10.1038/s41467-022-29517-9 (PMC9018864; doi:10.1038/s41467-022-29517-9)
Supplement: Supplementary file 5 — Supplementary Data 2 [file 41467_2022_29517_MOESM5_ESM.xlsx]

## Sheet: Sup. Data 2
Supplementary Data 2. Enriched GO terms in SCNC subtypes
GO biological process complete	Fold Enrichment	Raw P-value	FDR	Subtype
follicular dendritic cell differentiation (GO:0002268)	94.91	0.00064	0.0291	SCNC-Y
positive regulation of type III interferon production (GO:0034346)	94.91	0.00064	0.029	SCNC-Y
follicular dendritic cell activation (GO:0002266)	63.27	0.00106	0.0435	SCNC-Y
regulation of Fas signaling pathway (GO:1902044)	63.27	0.00106	0.0434	SCNC-Y
trimming of terminal mannose on C branch (GO:0036510)	63.27	0.00106	0.0433	SCNC-Y
positive regulation of retrograde protein transport, ER to cytosol (GO:1904154)	63.27	0.00106	0.0432	SCNC-Y
positive regulation of monocyte differentiation (GO:0045657)	43.14	4.68e-07	6.73e-05	SCNC-Y
negative regulation of extracellular matrix organization (GO:1903054)	43.14	4.68e-07	6.67e-05	SCNC-Y
mammary gland epithelial cell proliferation (GO:0033598)	31.64	1.9e-05	0.0015	SCNC-Y
negative regulation of viral life cycle (GO:1903901)	24.61	5.15e-08	1.03e-05	SCNC-Y
toll-like receptor 3 signaling pathway (GO:0034138)	23.73	0.000464	0.0227	SCNC-Y
regulation of monocyte differentiation (GO:0045655)	23.73	5.27e-06	0.000524	SCNC-Y
positive regulation by symbiont of entry into host (GO:0075294)	23.73	0.000464	0.0226	SCNC-Y
response to interferon-alpha (GO:0035455)	23.73	5.78e-07	7.87e-05	SCNC-Y
positive regulation of viral entry into host cell (GO:0046598)	23.73	0.000464	0.0226	SCNC-Y
surfactant homeostasis (GO:0043129)	21.9	0.000566	0.0261	SCNC-Y
negative regulation of viral entry into host cell (GO:0046597)	20.63	9.51e-06	0.000864	SCNC-Y
response to interferon-beta (GO:0035456)	20.13	1.69e-07	2.79e-05	SCNC-Y
positive regulation of macrophage chemotaxis (GO:0010759)	19.98	8.71e-05	0.00549	SCNC-Y
chemical homeostasis within a tissue (GO:0048875)	18.98	0.000813	0.0355	SCNC-Y
thyroid hormone generation (GO:0006590)	17.8	0.000958	0.0403	SCNC-Y
ketone catabolic process (GO:0042182)	17.8	0.000958	0.0402	SCNC-Y
cellular response to thyroid hormone stimulus (GO:0097067)	16.75	0.00112	0.0453	SCNC-Y
type I interferon signaling pathway (GO:0060337)	15.35	5.97e-10	2.36e-07	SCNC-Y
cellular response to type I interferon (GO:0071357)	15.13	6.86e-10	2.58e-07	SCNC-Y
regulation of viral entry into host cell (GO:0046596)	15.1	9.54e-07	0.00012	SCNC-Y
positive regulation of macrophage migration (GO:1905523)	14.06	0.00029	0.0153	SCNC-Y
response to type I interferon (GO:0034340)	13.92	1.52e-09	5.21e-07	SCNC-Y
modulation by symbiont of entry into host (GO:0052372)	13.03	2.33e-06	0.000257	SCNC-Y
mammary gland morphogenesis (GO:0060443)	12.94	1.3e-05	0.0011	SCNC-Y
cellular response to dexamethasone stimulus (GO:0071549)	12.65	0.000417	0.021	SCNC-Y
regulation of macrophage chemotaxis (GO:0010758)	12.65	0.000417	0.0209	SCNC-Y
T cell migration (GO:0072678)	12.65	0.000417	0.0209	SCNC-Y
protein kinase B signaling (GO:0043491)	12.49	8.2e-05	0.00523	SCNC-Y
positive regulation of viral life cycle (GO:1903902)	12.25	0.000467	0.0227	SCNC-Y
CD4-positive, alpha-beta T cell differentiation involved in immune response (GO:0002294)	11.86	0.000521	0.0249	SCNC-Y
negative regulation of viral genome replication (GO:0045071)	11.86	4.1e-06	0.000421	SCNC-Y
T-helper cell differentiation (GO:0042093)	11.86	0.000521	0.0248	SCNC-Y
mammary gland duct morphogenesis (GO:0060603)	11.86	0.000521	0.0247	SCNC-Y
cellular response to mechanical stimulus (GO:0071260)	11.72	3.8e-08	7.7e-06	SCNC-Y
cellular response to glucocorticoid stimulus (GO:0071385)	11.66	4.56e-06	0.000459	SCNC-Y
regulation of neutrophil migration (GO:1902622)	11.57	0.000114	0.00679	SCNC-Y
positive regulation of interferon-beta production (GO:0032728)	11.57	0.000114	0.00677	SCNC-Y
alpha-beta T cell differentiation involved in immune response (GO:0002293)	11.5	0.00058	0.0266	SCNC-Y
alpha-beta T cell activation involved in immune response (GO:0002287)	11.5	0.00058	0.0265	SCNC-Y
regulation of granulocyte chemotaxis (GO:0071622)	11.39	2.52e-05	0.00192	SCNC-Y
negative regulation of leukocyte migration (GO:0002686)	11.3	0.000126	0.00743	SCNC-Y
mammary gland epithelium development (GO:0061180)	11.26	5.62e-06	0.000545	SCNC-Y
positive regulation of type I interferon production (GO:0032481)	11.04	6.37e-08	1.2e-05	SCNC-Y
regulation of macrophage migration (GO:1905521)	11.04	0.00014	0.0081	SCNC-Y
negative regulation of viral process (GO:0048525)	10.87	1.59e-08	3.63e-06	SCNC-Y
T cell differentiation involved in immune response (GO:0002292)	10.85	0.00071	0.0318	SCNC-Y
lipopolysaccharide-mediated signaling pathway (GO:0031663)	10.85	0.00071	0.0317	SCNC-Y
regulation of collagen metabolic process (GO:0010712)	10.78	0.000154	0.00875	SCNC-Y
cellular response to corticosteroid stimulus (GO:0071384)	10.72	7.58e-06	0.000701	SCNC-Y
interferon-gamma-mediated signaling pathway (GO:0060333)	10.55	1.87e-06	0.000209	SCNC-Y
cellular response to interleukin-6 (GO:0071354)	10.55	0.000783	0.0345	SCNC-Y
dendritic cell differentiation (GO:0097028)	10.55	0.000783	0.0344	SCNC-Y
regulation of extracellular matrix organization (GO:1903053)	10.32	0.000187	0.0103	SCNC-Y
aortic valve development (GO:0003176)	10.26	0.00086	0.0373	SCNC-Y
CD4-positive, alpha-beta T cell activation (GO:0035710)	10.1	0.000205	0.0112	SCNC-Y
regulation of interferon-beta production (GO:0032648)	9.99	4.96e-05	0.00346	SCNC-Y
positive regulation of myeloid leukocyte differentiation (GO:0002763)	9.82	5.43e-05	0.0037	SCNC-Y
regulation of collagen biosynthetic process (GO:0032965)	9.73	0.00103	0.0427	SCNC-Y
negative regulation of extrinsic apoptotic signaling pathway via death domain receptors (GO:1902042)	9.73	0.00103	0.0426	SCNC-Y
response to dexamethasone (GO:0071548)	9.49	0.00113	0.0454	SCNC-Y
response to interleukin-6 (GO:0070741)	9.49	0.00113	0.0453	SCNC-Y
positive regulation of chemokine production (GO:0032722)	9.36	1.72e-05	0.00139	SCNC-Y
regulation of type I interferon production (GO:0032479)	9.28	4.5e-09	1.37e-06	SCNC-Y
semi-lunar valve development (GO:1905314)	9.26	0.00123	0.0487	SCNC-Y
osteoclast differentiation (GO:0030316)	9.26	0.00123	0.0485	SCNC-Y
viral entry into host cell (GO:0046718)	8.95	3.85e-07	5.73e-05	SCNC-Y
response to interferon-gamma (GO:0034341)	8.82	3.7e-11	1.95e-08	SCNC-Y
regulation of biological process involved in symbiotic interaction (GO:0043903)	8.63	2.79e-05	0.00211	SCNC-Y
animal organ regeneration (GO:0031100)	8.41	3.25e-05	0.00242	SCNC-Y
T cell activation involved in immune response (GO:0002286)	8.37	0.000123	0.00729	SCNC-Y
regulation of viral life cycle (GO:1903900)	8.34	1.48e-08	3.53e-06	SCNC-Y
regulation of extrinsic apoptotic signaling pathway via death domain receptors (GO:1902041)	8.33	0.00047	0.0227	SCNC-Y
entry into host (GO:0044409)	8.33	7.16e-07	9.27e-05	SCNC-Y
extrinsic apoptotic signaling pathway (GO:0097191)	8.16	1.08e-05	0.00097	SCNC-Y
vasculogenesis (GO:0001570)	8.02	0.000153	0.00873	SCNC-Y
regulation of chemokine production (GO:0032642)	7.99	1.25e-05	0.00107	SCNC-Y
regulation of interleukin-8 production (GO:0032677)	7.82	5.03e-05	0.00349	SCNC-Y
regulation of viral genome replication (GO:0045069)	7.82	5.03e-05	0.00347	SCNC-Y
movement in host environment (GO:0052126)	7.65	1.46e-06	0.000176	SCNC-Y
gland morphogenesis (GO:0022612)	7.59	1.77e-05	0.00143	SCNC-Y
regulation of viral process (GO:0050792)	7.53	4.05e-09	1.25e-06	SCNC-Y
regulation of leukocyte chemotaxis (GO:0002688)	7.53	1.67e-06	0.000194	SCNC-Y
defense response to symbiont (GO:0140546)	7.5	3.8e-10	1.62e-07	SCNC-Y
defense response to virus (GO:0051607)	7.5	3.8e-10	1.58e-07	SCNC-Y
toll-like receptor signaling pathway (GO:0002224)	7.37	2.16e-05	0.00169	SCNC-Y
heart valve development (GO:0003170)	7.3	0.000822	0.0358	SCNC-Y
response to estrogen (GO:0043627)	7.12	0.000282	0.015	SCNC-Y
intrinsic apoptotic signaling pathway in response to DNA damage (GO:0008630)	6.98	0.000994	0.0414	SCNC-Y
positive regulation of leukocyte migration (GO:0002687)	6.88	3.59e-06	0.000371	SCNC-Y
positive regulation of leukocyte chemotaxis (GO:0002690)	6.85	0.00011	0.0066	SCNC-Y
I-kappaB kinase/NF-kappaB signaling (GO:0007249)	6.78	0.00112	0.0454	SCNC-Y
regulation of leukocyte migration (GO:0002685)	6.78	1.53e-08	3.55e-06	SCNC-Y
positive regulation of leukocyte differentiation (GO:1902107)	6.69	1.5e-06	0.000179	SCNC-Y
positive regulation of hemopoiesis (GO:1903708)	6.69	1.5e-06	0.000178	SCNC-Y
alpha-beta T cell activation (GO:0046631)	6.68	0.00119	0.0477	SCNC-Y
biological process involved in interaction with host (GO:0051701)	6.6	1.91e-07	3.06e-05	SCNC-Y
positive regulation of I-kappaB kinase/NF-kappaB signaling (GO:0043123)	6.6	1.91e-07	3.02e-05	SCNC-Y
pattern recognition receptor signaling pathway (GO:0002221)	6.57	1.57e-05	0.0013	SCNC-Y
T cell differentiation (GO:0030217)	6.46	6.09e-06	0.000583	SCNC-Y
positive regulation of lymphocyte differentiation (GO:0045621)	6.39	0.000165	0.00925	SCNC-Y
defense response to Gram-positive bacterium (GO:0050830)	6.39	0.000165	0.00922	SCNC-Y
regulation of myeloid leukocyte differentiation (GO:0002761)	6.33	6.01e-05	0.00408	SCNC-Y
regulation of protein localization to plasma membrane (GO:1903076)	6.27	0.000184	0.0102	SCNC-Y
positive regulation of T cell differentiation (GO:0045582)	6.26	0.000538	0.0253	SCNC-Y
defense response to Gram-negative bacterium (GO:0050829)	6.26	0.000538	0.0253	SCNC-Y
positive regulation of interleukin-6 production (GO:0032755)	6.19	0.000569	0.0261	SCNC-Y
myeloid leukocyte differentiation (GO:0002573)	6.17	7.08e-05	0.00457	SCNC-Y
cellular response to steroid hormone stimulus (GO:0071383)	6.02	3.03e-05	0.00228	SCNC-Y
cellular response to interferon-gamma (GO:0071346)	5.93	1.23e-05	0.00107	SCNC-Y
mammary gland development (GO:0030879)	5.93	9.22e-05	0.00574	SCNC-Y
regulation of leukocyte mediated immunity (GO:0002703)	5.88	2.43e-07	3.77e-05	SCNC-Y
positive regulation of tumor necrosis factor production (GO:0032760)	5.81	0.000778	0.0345	SCNC-Y
regulation of cytokine production involved in immune response (GO:0002718)	5.81	0.000778	0.0344	SCNC-Y
response to virus (GO:0009615)	5.76	2.21e-09	7.45e-07	SCNC-Y
branching morphogenesis of an epithelial tube (GO:0048754)	5.75	0.000113	0.00676	SCNC-Y
response to glucocorticoid (GO:0051384)	5.73	4.32e-05	0.00304	SCNC-Y
regulation of mononuclear cell migration (GO:0071675)	5.73	0.000311	0.0161	SCNC-Y
inflammatory response (GO:0006954)	5.72	4.19e-14	3.15e-11	SCNC-Y
monocarboxylic acid transport (GO:0015718)	5.69	0.00086	0.0374	SCNC-Y
response to corticosteroid (GO:0031960)	5.65	1.83e-05	0.00146	SCNC-Y
positive regulation of myeloid cell differentiation (GO:0045639)	5.64	0.000903	0.0386	SCNC-Y
negative regulation of cell migration (GO:0030336)	5.62	5.88e-08	1.13e-05	SCNC-Y
response to mechanical stimulus (GO:0009612)	5.61	1.09e-06	0.000135	SCNC-Y
positive regulation of tumor necrosis factor superfamily cytokine production (GO:1903557)	5.58	0.000948	0.04	SCNC-Y
T cell activation (GO:0042110)	5.47	5.58e-07	7.66e-05	SCNC-Y
apoptotic signaling pathway (GO:0097190)	5.4	9.88e-08	1.76e-05	SCNC-Y
regulation of I-kappaB kinase/NF-kappaB signaling (GO:0043122)	5.4	6.41e-07	8.51e-05	SCNC-Y
cytokine-mediated signaling pathway (GO:0019221)	5.39	2.63e-17	3.47e-14	SCNC-Y
regulation of tumor necrosis factor production (GO:0032680)	5.37	6.97e-05	0.00453	SCNC-Y
negative regulation of cell motility (GO:2000146)	5.33	1.19e-07	2.06e-05	SCNC-Y
positive regulation of adaptive immune response based on somatic recombination of immune receptors built from immunoglobulin superfamily domains (GO:0002824)	5.32	0.0012	0.0478	SCNC-Y
regulation of transforming growth factor beta receptor signaling pathway (GO:0017015)	5.31	0.000476	0.023	SCNC-Y
protein localization to plasma membrane (GO:0072659)	5.27	1.29e-05	0.0011	SCNC-Y
cellular response to lipopolysaccharide (GO:0071222)	5.24	3.35e-05	0.00248	SCNC-Y
regeneration (GO:0031099)	5.24	8.35e-05	0.0053	SCNC-Y
positive regulation of chemotaxis (GO:0050921)	5.24	0.000208	0.0114	SCNC-Y
regulation of protein localization to cell periphery (GO:1904375)	5.23	0.000521	0.0247	SCNC-Y
regulation of tumor necrosis factor superfamily cytokine production (GO:1903555)	5.21	8.73e-05	0.00548	SCNC-Y
regulation of fat cell differentiation (GO:0045598)	5.19	0.000545	0.0254	SCNC-Y
regulation of cellular response to transforming growth factor beta stimulus (GO:1903844)	5.19	0.000545	0.0253	SCNC-Y
negative regulation of cellular component movement (GO:0051271)	5.18	1.7e-07	2.76e-05	SCNC-Y
positive regulation of NF-kappaB transcription factor activity (GO:0051092)	5.15	9.53e-05	0.00589	SCNC-Y
regulation of production of molecular mediator of immune response (GO:0002700)	5.15	9.53e-05	0.00586	SCNC-Y
biological process involved in symbiotic interaction (GO:0044403)	5.12	4.81e-07	6.73e-05	SCNC-Y
regulation of adaptive immune response based on somatic recombination of immune receptors built from immunoglobulin superfamily domains (GO:0002822)	5.08	0.000104	0.0063	SCNC-Y
intrinsic apoptotic signaling pathway (GO:0097193)	5.06	0.000259	0.0139	SCNC-Y
cellular response to molecule of bacterial origin (GO:0071219)	4.97	5.17e-05	0.00355	SCNC-Y
cellular response to external stimulus (GO:0071496)	4.97	5.18e-08	1.02e-05	SCNC-Y
adaptive immune response based on somatic recombination of immune receptors built from immunoglobulin superfamily domains (GO:0002460)	4.94	1.75e-06	0.000201	SCNC-Y
negative regulation of lymphocyte activation (GO:0051250)	4.9	0.00032	0.0165	SCNC-Y
regulation of lymphocyte differentiation (GO:0045619)	4.83	0.000151	0.00864	SCNC-Y
positive regulation of peptidyl-tyrosine phosphorylation (GO:0050731)	4.79	6.89e-05	0.00452	SCNC-Y
negative regulation of locomotion (GO:0040013)	4.79	4.64e-07	6.72e-05	SCNC-Y
leukocyte differentiation (GO:0002521)	4.75	9.92e-08	1.74e-05	SCNC-Y
regulation of interleukin-6 production (GO:0032675)	4.75	0.000903	0.0387	SCNC-Y
morphogenesis of a branching epithelium (GO:0061138)	4.75	0.000392	0.0199	SCNC-Y
regulation of leukocyte differentiation (GO:1902105)	4.73	2.85e-06	0.000298	SCNC-Y
regulation of adaptive immune response (GO:0002819)	4.67	0.000192	0.0105	SCNC-Y
defense response to other organism (GO:0098542)	4.66	5.3e-20	9.31e-17	SCNC-Y
regulation of chemotaxis (GO:0050920)	4.62	4.12e-05	0.00295	SCNC-Y
innate immune response (GO:0045087)	4.59	7.35e-16	7.27e-13	SCNC-Y
mononuclear cell differentiation (GO:1903131)	4.55	4.35e-06	0.00044	SCNC-Y
response to cytokine (GO:0034097)	4.55	2.43e-20	5.49e-17	SCNC-Y
regulation of lymphocyte mediated immunity (GO:0002706)	4.55	0.000514	0.0246	SCNC-Y
viral life cycle (GO:0019058)	4.54	4.8e-05	0.00336	SCNC-Y
response to molecule of bacterial origin (GO:0002237)	4.52	9.66e-07	0.00012	SCNC-Y
regulation of epithelial cell differentiation (GO:0030856)	4.52	0.00118	0.0475	SCNC-Y
myeloid leukocyte activation (GO:0002274)	4.5	6.86e-11	3.39e-08	SCNC-Y
morphogenesis of a branching structure (GO:0001763)	4.49	0.000554	0.0257	SCNC-Y
lymphocyte differentiation (GO:0030098)	4.48	2.44e-05	0.00189	SCNC-Y
protein localization to cell periphery (GO:1990778)	4.48	5.37e-05	0.00367	SCNC-Y
positive regulation of cytokine production (GO:0001819)	4.46	4.57e-09	1.34e-06	SCNC-Y
response to lipopolysaccharide (GO:0032496)	4.46	2.47e-06	0.000269	SCNC-Y
cellular response to abiotic stimulus (GO:0071214)	4.45	2.56e-06	0.000275	SCNC-Y
cellular response to environmental stimulus (GO:0104004)	4.45	2.56e-06	0.000273	SCNC-Y
response to tumor necrosis factor (GO:0034612)	4.44	1.24e-05	0.00107	SCNC-Y
cellular modified amino acid metabolic process (GO:0006575)	4.4	0.000291	0.0153	SCNC-Y
cellular response to biotic stimulus (GO:0071216)	4.39	0.000137	0.00795	SCNC-Y
defense response (GO:0006952)	4.39	8.48e-25	1.34e-20	SCNC-Y
positive regulation of leukocyte cell-cell adhesion (GO:1903039)	4.35	6.92e-05	0.00452	SCNC-Y
response to steroid hormone (GO:0048545)	4.33	1.59e-05	0.00131	SCNC-Y
carbohydrate derivative catabolic process (GO:1901136)	4.31	0.000335	0.0173	SCNC-Y
negative regulation of cytokine production (GO:0001818)	4.31	1.65e-05	0.00135	SCNC-Y
positive regulation of T cell activation (GO:0050870)	4.31	0.000158	0.00891	SCNC-Y
cellular response to interleukin-1 (GO:0071347)	4.29	0.000741	0.033	SCNC-Y
leukocyte activation (GO:0045321)	4.25	4.1e-15	3.81e-12	SCNC-Y
regulation of leukocyte proliferation (GO:0070663)	4.24	8.55e-05	0.0054	SCNC-Y
antigen processing and presentation (GO:0019882)	4.22	0.000188	0.0103	SCNC-Y
response to interleukin-1 (GO:0070555)	4.21	0.000399	0.0202	SCNC-Y
cellular response to cytokine stimulus (GO:0071345)	4.2	5.05e-16	5.32e-13	SCNC-Y
neutrophil mediated immunity (GO:0002446)	4.2	2.85e-08	6.17e-06	SCNC-Y
leukocyte activation involved in immune response (GO:0002366)	4.18	3.42e-10	1.5e-07	SCNC-Y
myeloid leukocyte mediated immunity (GO:0002444)	4.18	1.47e-08	3.57e-06	SCNC-Y
negative regulation of cell activation (GO:0050866)	4.17	0.000428	0.0213	SCNC-Y
cell activation involved in immune response (GO:0002263)	4.16	3.91e-10	1.59e-07	SCNC-Y
negative regulation of leukocyte activation (GO:0002695)	4.15	0.000911	0.0388	SCNC-Y
regulation of immune effector process (GO:0002697)	4.15	3.2e-07	4.86e-05	SCNC-Y
regulation of epithelial cell migration (GO:0010632)	4.14	0.000215	0.0117	SCNC-Y
neutrophil activation involved in immune response (GO:0002283)	4.08	9.44e-08	1.72e-05	SCNC-Y
response to bacterium (GO:0009617)	4.08	6.4e-11	3.27e-08	SCNC-Y
lymphocyte activation (GO:0046649)	4.07	1.71e-06	0.000198	SCNC-Y
defense response to bacterium (GO:0042742)	4.07	7.23e-06	0.000672	SCNC-Y
regulation of cytokine production (GO:0001817)	4.06	3.44e-11	1.88e-08	SCNC-Y
carboxylic acid transport (GO:0046942)	4.04	0.000263	0.0141	SCNC-Y
regulation of angiogenesis (GO:0045765)	4.04	6.44e-05	0.00426	SCNC-Y
positive regulation of cell-cell adhesion (GO:0022409)	4.02	6.66e-05	0.00438	SCNC-Y
neutrophil activation (GO:0042119)	4	1.31e-07	2.25e-05	SCNC-Y
response to other organism (GO:0051707)	4	1.94e-20	6.12e-17	SCNC-Y
response to external biotic stimulus (GO:0043207)	3.99	2e-20	5.27e-17	SCNC-Y
regulation of peptidyl-tyrosine phosphorylation (GO:0050730)	3.98	0.000146	0.0084	SCNC-Y
regulation of vasculature development (GO:1901342)	3.98	7.33e-05	0.00471	SCNC-Y
granulocyte activation (GO:0036230)	3.96	1.53e-07	2.61e-05	SCNC-Y
myeloid cell activation involved in immune response (GO:0002275)	3.95	7.89e-08	1.47e-05	SCNC-Y
neutrophil degranulation (GO:0043312)	3.94	3.38e-07	5.08e-05	SCNC-Y
biological process involved in interspecies interaction between organisms (GO:0044419)	3.93	2.98e-22	1.57e-18	SCNC-Y
positive regulation of cell adhesion (GO:0045785)	3.9	1.53e-06	0.00018	SCNC-Y
regulation of ERK1 and ERK2 cascade (GO:0070372)	3.87	9.42e-05	0.00584	SCNC-Y
response to biotic stimulus (GO:0009607)	3.8	4.1e-20	8.11e-17	SCNC-Y
cellular response to tumor necrosis factor (GO:0071356)	3.8	0.00042	0.021	SCNC-Y
regulation of leukocyte cell-cell adhesion (GO:1903037)	3.77	6.24e-05	0.00421	SCNC-Y
negative regulation of transport (GO:0051051)	3.75	4.94e-06	0.000494	SCNC-Y
cell activation (GO:0001775)	3.75	1.16e-13	8.33e-11	SCNC-Y
leukocyte degranulation (GO:0043299)	3.74	7.23e-07	9.29e-05	SCNC-Y
regulation of mononuclear cell proliferation (GO:0032944)	3.73	0.000914	0.0388	SCNC-Y
leukocyte mediated immunity (GO:0002443)	3.73	1.07e-09	3.83e-07	SCNC-Y
myeloid cell differentiation (GO:0030099)	3.7	0.00097	0.0406	SCNC-Y
regulation of myeloid cell differentiation (GO:0045637)	3.68	0.000999	0.0414	SCNC-Y
regulation of hemopoiesis (GO:1903706)	3.65	2.46e-05	0.00189	SCNC-Y
positive regulation of immune effector process (GO:0002699)	3.65	0.00106	0.0436	SCNC-Y
cellular response to lipid (GO:0071396)	3.55	5.37e-06	0.000527	SCNC-Y
organic acid transport (GO:0015849)	3.54	0.000706	0.0317	SCNC-Y
immune effector process (GO:0002252)	3.54	1.42e-10	6.59e-08	SCNC-Y
regulation of cell migration (GO:0030334)	3.51	6.13e-10	2.36e-07	SCNC-Y
positive regulation of response to external stimulus (GO:0032103)	3.51	3.46e-06	0.00036	SCNC-Y
negative regulation of immune system process (GO:0002683)	3.5	5.93e-07	8.02e-05	SCNC-Y
regulation of apoptotic signaling pathway (GO:2001233)	3.49	0.000134	0.00782	SCNC-Y
positive regulation of DNA-binding transcription factor activity (GO:0051091)	3.48	0.000809	0.0354	SCNC-Y
immune response (GO:0006955)	3.43	4.35e-22	1.72e-18	SCNC-Y
response to lipid (GO:0033993)	3.43	6.93e-09	1.8e-06	SCNC-Y
regulation of T cell activation (GO:0050863)	3.39	0.000309	0.0161	SCNC-Y
regulation of cell motility (GO:2000145)	3.38	8.29e-10	3.05e-07	SCNC-Y
regulation of lymphocyte activation (GO:0051249)	3.36	6.18e-06	0.000589	SCNC-Y
regulation of leukocyte activation (GO:0002694)	3.36	1.15e-06	0.00014	SCNC-Y
positive regulation of leukocyte activation (GO:0002696)	3.32	6.99e-05	0.00453	SCNC-Y
regulation of cell activation (GO:0050865)	3.29	9.11e-07	0.000115	SCNC-Y
positive regulation of cell migration (GO:0030335)	3.29	1.49e-05	0.00124	SCNC-Y
positive regulation of MAPK cascade (GO:0043410)	3.25	1.68e-05	0.00137	SCNC-Y
hemopoiesis (GO:0030097)	3.24	5.87e-06	0.000566	SCNC-Y
regulation of locomotion (GO:0040012)	3.24	2.46e-09	7.95e-07	SCNC-Y
positive regulation of cell activation (GO:0050867)	3.24	9.18e-05	0.00574	SCNC-Y
cellular response to hormone stimulus (GO:0032870)	3.23	1.86e-05	0.00148	SCNC-Y
apoptotic process (GO:0006915)	3.22	1.5e-08	3.54e-06	SCNC-Y
positive regulation of lymphocyte activation (GO:0051251)	3.21	0.000288	0.0153	SCNC-Y
viral process (GO:0016032)	3.21	0.000101	0.00615	SCNC-Y
organic anion transport (GO:0015711)	3.19	0.000883	0.038	SCNC-Y
cellular response to organic cyclic compound (GO:0071407)	3.16	4.18e-05	0.00298	SCNC-Y
hematopoietic or lymphoid organ development (GO:0048534)	3.15	5.32e-06	0.000525	SCNC-Y
positive regulation of cell motility (GO:2000147)	3.13	2.72e-05	0.00206	SCNC-Y
regulation of cellular component movement (GO:0051270)	3.13	5.71e-09	1.61e-06	SCNC-Y
positive regulation of intracellular signal transduction (GO:1902533)	3.1	6.89e-09	1.81e-06	SCNC-Y
anion transport (GO:0006820)	3.09	0.000147	0.00843	SCNC-Y
regulation of MAPK cascade (GO:0043408)	3.09	2.54e-06	0.000275	SCNC-Y
positive regulation of cellular component movement (GO:0051272)	3.06	3.66e-05	0.00269	SCNC-Y
positive regulation of cell differentiation (GO:0045597)	3.05	3.99e-07	5.9e-05	SCNC-Y
positive regulation of locomotion (GO:0040017)	3.05	3.83e-05	0.00278	SCNC-Y
regulation of cell-cell adhesion (GO:0022407)	3.03	0.000305	0.0159	SCNC-Y
positive regulation of immune system process (GO:0002684)	3.02	1.33e-08	3.34e-06	SCNC-Y
immune system process (GO:0002376)	3.01	7.45e-24	5.89e-20	SCNC-Y
leukocyte migration (GO:0050900)	3	0.000867	0.0374	SCNC-Y
regulated exocytosis (GO:0045055)	3	6.76e-06	0.000636	SCNC-Y
immune system development (GO:0002520)	2.97	1.22e-05	0.00108	SCNC-Y
heterocycle catabolic process (GO:0046700)	2.96	0.000612	0.0279	SCNC-Y
regulation of inflammatory response (GO:0050727)	2.93	0.000162	0.0091	SCNC-Y
positive regulation of multicellular organismal process (GO:0051240)	2.92	1.83e-10	8.27e-08	SCNC-Y
cellular nitrogen compound catabolic process (GO:0044270)	2.92	0.000696	0.0313	SCNC-Y
exocytosis (GO:0006887)	2.9	4.26e-06	0.000435	SCNC-Y
response to hormone (GO:0009725)	2.9	2.72e-06	0.000287	SCNC-Y
programmed cell death (GO:0012501)	2.89	9.74e-08	1.75e-05	SCNC-Y
response to drug (GO:0042493)	2.89	0.0012	0.0478	SCNC-Y
positive regulation of apoptotic process (GO:0043065)	2.88	0.000123	0.00728	SCNC-Y
regulation of cell adhesion (GO:0030155)	2.86	1.39e-05	0.00117	SCNC-Y
organic cyclic compound catabolic process (GO:1901361)	2.85	0.000542	0.0253	SCNC-Y
positive regulation of gene expression (GO:0010628)	2.84	3.44e-08	7.24e-06	SCNC-Y
response to external stimulus (GO:0009605)	2.82	2.79e-17	3.39e-14	SCNC-Y
regulation of immune system process (GO:0002682)	2.82	1.54e-11	8.71e-09	SCNC-Y
aromatic compound catabolic process (GO:0019439)	2.82	0.000948	0.0401	SCNC-Y
negative regulation of multicellular organismal process (GO:0051241)	2.81	4.71e-07	6.65e-05	SCNC-Y
positive regulation of programmed cell death (GO:0043068)	2.81	0.000168	0.00932	SCNC-Y
cell death (GO:0008219)	2.8	2.04e-07	3.19e-05	SCNC-Y
regulation of response to external stimulus (GO:0032101)	2.77	6.29e-08	1.2e-05	SCNC-Y
regulation of anatomical structure morphogenesis (GO:0022603)	2.75	1.78e-06	0.000202	SCNC-Y
positive regulation of protein phosphorylation (GO:0001934)	2.72	1.23e-05	0.00107	SCNC-Y
positive regulation of developmental process (GO:0051094)	2.69	8.24e-08	1.51e-05	SCNC-Y
positive regulation of phosphorylation (GO:0042327)	2.68	6.66e-06	0.000631	SCNC-Y
regulation of apoptotic process (GO:0042981)	2.67	6.72e-09	1.83e-06	SCNC-Y
endocytosis (GO:0006897)	2.67	0.000446	0.0221	SCNC-Y
regulation of programmed cell death (GO:0043067)	2.66	4.56e-09	1.36e-06	SCNC-Y
secretion by cell (GO:0032940)	2.65	8.17e-06	0.000751	SCNC-Y
positive regulation of protein kinase activity (GO:0045860)	2.64	0.000743	0.033	SCNC-Y
cellular response to organic substance (GO:0071310)	2.63	2.01e-13	1.38e-10	SCNC-Y
secretion (GO:0046903)	2.63	2.68e-06	0.000284	SCNC-Y
positive regulation of kinase activity (GO:0033674)	2.63	0.000352	0.018	SCNC-Y
export from cell (GO:0140352)	2.61	6.98e-06	0.000653	SCNC-Y
cellular response to chemical stimulus (GO:0070887)	2.57	4.56e-16	5.14e-13	SCNC-Y
regulation of immune response (GO:0050776)	2.57	1.26e-06	0.000153	SCNC-Y
regulation of cell death (GO:0010941)	2.56	6.05e-09	1.68e-06	SCNC-Y
cell surface receptor signaling pathway (GO:0007166)	2.55	3.24e-13	2.13e-10	SCNC-Y
negative regulation of response to external stimulus (GO:0032102)	2.55	0.00106	0.0431	SCNC-Y
response to organic cyclic compound (GO:0014070)	2.53	3.77e-05	0.00275	SCNC-Y
positive regulation of cell death (GO:0010942)	2.53	0.000537	0.0253	SCNC-Y
enzyme linked receptor protein signaling pathway (GO:0007167)	2.49	0.0003	0.0158	SCNC-Y
cell adhesion (GO:0007155)	2.49	3.35e-05	0.00248	SCNC-Y
negative regulation of response to stimulus (GO:0048585)	2.49	5.19e-09	1.49e-06	SCNC-Y
biological adhesion (GO:0022610)	2.47	3.7e-05	0.00271	SCNC-Y
positive regulation of phosphorus metabolic process (GO:0010562)	2.47	4.24e-05	0.00301	SCNC-Y
positive regulation of phosphate metabolic process (GO:0045937)	2.47	4.24e-05	0.00299	SCNC-Y
positive regulation of transferase activity (GO:0051347)	2.47	0.000495	0.0238	SCNC-Y
response to stress (GO:0006950)	2.46	2.36e-18	3.73e-15	SCNC-Y
regulation of defense response (GO:0031347)	2.45	0.000127	0.00743	SCNC-Y
response to organic substance (GO:0010033)	2.43	2.87e-14	2.27e-11	SCNC-Y
regulation of intracellular signal transduction (GO:1902531)	2.43	1.45e-08	3.59e-06	SCNC-Y
regulation of multicellular organismal development (GO:2000026)	2.42	2.36e-06	0.000259	SCNC-Y
regulation of localization (GO:0032879)	2.41	1.55e-12	9.83e-10	SCNC-Y
positive regulation of molecular function (GO:0044093)	2.4	1.88e-07	3.03e-05	SCNC-Y
positive regulation of signal transduction (GO:0009967)	2.4	2.98e-07	4.57e-05	SCNC-Y
regulation of multicellular organismal process (GO:0051239)	2.38	8.74e-12	5.32e-09	SCNC-Y
vesicle-mediated transport (GO:0016192)	2.36	1.95e-08	4.33e-06	SCNC-Y
negative regulation of cell death (GO:0060548)	2.35	9.58e-05	0.00587	SCNC-Y
response to abiotic stimulus (GO:0009628)	2.34	2.49e-05	0.00191	SCNC-Y
negative regulation of apoptotic process (GO:0043066)	2.33	0.000303	0.0159	SCNC-Y
positive regulation of response to stimulus (GO:0048584)	2.3	3.97e-09	1.26e-06	SCNC-Y
positive regulation of protein modification process (GO:0031401)	2.29	9.8e-05	0.00598	SCNC-Y
negative regulation of programmed cell death (GO:0043069)	2.28	0.000374	0.0191	SCNC-Y
positive regulation of cell communication (GO:0010647)	2.27	6e-07	8.04e-05	SCNC-Y
negative regulation of developmental process (GO:0051093)	2.27	0.000562	0.026	SCNC-Y
positive regulation of signaling (GO:0023056)	2.26	6.46e-07	8.51e-05	SCNC-Y
regulation of protein phosphorylation (GO:0001932)	2.26	6.38e-05	0.00424	SCNC-Y
negative regulation of signal transduction (GO:0009968)	2.25	3.2e-05	0.0024	SCNC-Y
regulation of transport (GO:0051049)	2.25	7.43e-07	9.47e-05	SCNC-Y
cellular response to endogenous stimulus (GO:0071495)	2.22	0.000146	0.00841	SCNC-Y
positive regulation of catalytic activity (GO:0043085)	2.22	7.53e-05	0.00482	SCNC-Y
regulation of cell differentiation (GO:0045595)	2.21	5.54e-06	0.00054	SCNC-Y
response to endogenous stimulus (GO:0009719)	2.2	2.33e-05	0.00182	SCNC-Y
response to oxygen-containing compound (GO:1901700)	2.19	9.83e-06	0.000888	SCNC-Y
positive regulation of cellular protein metabolic process (GO:0032270)	2.19	1.79e-05	0.00144	SCNC-Y
positive regulation of protein metabolic process (GO:0051247)	2.19	1.41e-05	0.00119	SCNC-Y
negative regulation of cell communication (GO:0010648)	2.17	3.95e-05	0.00285	SCNC-Y
negative regulation of signaling (GO:0023057)	2.16	6.33e-05	0.00422	SCNC-Y
regulation of developmental process (GO:0050793)	2.16	2.49e-08	5.46e-06	SCNC-Y
intracellular signal transduction (GO:0035556)	2.15	8.78e-06	0.000802	SCNC-Y
regulation of response to stimulus (GO:0048583)	2.14	6.96e-15	5.79e-12	SCNC-Y
regulation of cell population proliferation (GO:0042127)	2.12	1.49e-05	0.00124	SCNC-Y
response to chemical (GO:0042221)	2.12	6e-15	5.27e-12	SCNC-Y
regulation of phosphorylation (GO:0042325)	2.12	0.000105	0.00635	SCNC-Y
negative regulation of gene expression (GO:0010629)	2.09	0.00126	0.0497	SCNC-Y
regulation of signal transduction (GO:0009966)	2.03	6.73e-09	1.8e-06	SCNC-Y
regulation of catalytic activity (GO:0050790)	1.99	1.53e-06	0.00018	SCNC-Y
regulation of molecular function (GO:0065009)	1.98	3.69e-08	7.58e-06	SCNC-Y
regulation of phosphate metabolic process (GO:0019220)	1.92	0.000451	0.0222	SCNC-Y
regulation of phosphorus metabolic process (GO:0051174)	1.92	0.000451	0.0221	SCNC-Y
regulation of signaling (GO:0023051)	1.9	3.68e-08	7.66e-06	SCNC-Y
regulation of cell communication (GO:0010646)	1.89	5.57e-08	1.09e-05	SCNC-Y
positive regulation of macromolecule metabolic process (GO:0010604)	1.86	1.63e-07	2.71e-05	SCNC-Y
cellular catabolic process (GO:0044248)	1.83	0.000654	0.0296	SCNC-Y
organic substance transport (GO:0071702)	1.83	0.00025	0.0135	SCNC-Y
organic substance catabolic process (GO:1901575)	1.82	0.000898	0.0386	SCNC-Y
regulation of cellular protein metabolic process (GO:0032268)	1.82	3.97e-05	0.00285	SCNC-Y
positive regulation of metabolic process (GO:0009893)	1.81	1.55e-07	2.61e-05	SCNC-Y
regulation of protein metabolic process (GO:0051246)	1.78	6.25e-05	0.00421	SCNC-Y
catabolic process (GO:0009056)	1.77	0.00045	0.0222	SCNC-Y
signal transduction (GO:0007165)	1.74	2.44e-09	8.04e-07	SCNC-Y
macromolecule localization (GO:0033036)	1.71	0.000343	0.0176	SCNC-Y
positive regulation of cellular process (GO:0048522)	1.7	1.15e-09	4.04e-07	SCNC-Y
response to stimulus (GO:0050896)	1.7	1.24e-17	1.79e-14	SCNC-Y
transport (GO:0006810)	1.7	5.24e-07	7.26e-05	SCNC-Y
positive regulation of biological process (GO:0048518)	1.69	1.04e-10	4.96e-08	SCNC-Y
cellular response to stimulus (GO:0051716)	1.69	1.11e-11	6.52e-09	SCNC-Y
regulation of cellular component organization (GO:0051128)	1.67	0.000913	0.0388	SCNC-Y
cell communication (GO:0007154)	1.66	1.61e-08	3.64e-06	SCNC-Y
localization (GO:0051179)	1.66	8.71e-09	2.22e-06	SCNC-Y
signaling (GO:0023052)	1.65	3.39e-08	7.23e-06	SCNC-Y
cellular localization (GO:0051641)	1.65	0.000217	0.0118	SCNC-Y
establishment of localization (GO:0051234)	1.64	1.81e-06	0.000204	SCNC-Y
positive regulation of nitrogen compound metabolic process (GO:0051173)	1.61	0.0004	0.0202	SCNC-Y
negative regulation of biological process (GO:0048519)	1.6	4.14e-07	6.06e-05	SCNC-Y
positive regulation of cellular metabolic process (GO:0031325)	1.6	0.000273	0.0146	SCNC-Y
negative regulation of cellular process (GO:0048523)	1.55	1.93e-05	0.00152	SCNC-Y
biological regulation (GO:0065007)	1.25	2.23e-06	0.000248	SCNC-Y
regulation of biological process (GO:0050789)	1.25	1.17e-05	0.00104	SCNC-Y
regulation of cellular process (GO:0050794)	1.25	6.29e-05	0.00421	SCNC-Y
cellular process (GO:0009987)	1.18	6.82e-07	8.91e-05	SCNC-Y
biological_process (GO:0008150)	1.11	1.13e-05	0.00101	SCNC-Y
Unclassified (UNCLASSIFIED)	0.31	1.13e-05	0.00101	SCNC-Y
chromatin organization (GO:0006325)	< 0.01	0.000988	0.0412	SCNC-Y
embryonic skeletal system development (GO:0048706)	8.28	2.51e-06	0.0132	SCNC-A
regionalization (GO:0003002)	5.35	2.51e-07	0.00396	SCNC-A
pattern specification process (GO:0007389)	4.25	1.87e-06	0.0148	SCNC-A
meiotic chromosome condensation (GO:0010032)	41.86	1.16e-05	0.00186	SCNC-N
DNA replication checkpoint signaling (GO:0000076)	25.85	6.01e-08	1.44e-05	SCNC-N
mitotic DNA replication checkpoint signaling (GO:0033314)	25.12	5.24e-05	0.00658	SCNC-N
attachment of mitotic spindle microtubules to kinetochore (GO:0051315)	20.93	9.3e-05	0.0106	SCNC-N
kinetochore organization (GO:0051383)	19.83	1.95e-06	0.000343	SCNC-N
trophoblast giant cell differentiation (GO:0060707)	19.32	0.00012	0.0134	SCNC-N
positive regulation of G2/M transition of mitotic cell cycle (GO:0010971)	18.6	5.45e-08	1.33e-05	SCNC-N
regulation of transcription involved in G1/S transition of mitotic cell cycle (GO:0000083)	18.47	1.21e-09	4.55e-07	SCNC-N
positive regulation of cell cycle G2/M phase transition (GO:1902751)	16.74	1.09e-07	2.49e-05	SCNC-N
protein localization to condensed chromosome (GO:1903083)	16.74	0.000191	0.0192	SCNC-N
positive regulation of chromosome segregation (GO:0051984)	16.74	0.000191	0.0191	SCNC-N
protein localization to kinetochore (GO:0034501)	16.74	0.000191	0.019	SCNC-N
DNA strand elongation involved in DNA replication (GO:0006271)	16.52	3.06e-05	0.00439	SCNC-N
DNA replication initiation (GO:0006270)	16.06	6.24e-10	2.41e-07	SCNC-N
mitotic chromosome condensation (GO:0007076)	15.7	1.01e-06	0.000196	SCNC-N
microtubule depolymerization (GO:0007019)	14.77	0.000287	0.0266	SCNC-N
negative regulation of cell division (GO:0051782)	14.77	0.000287	0.0264	SCNC-N
attachment of spindle microtubules to kinetochore (GO:0008608)	13.65	6.71e-05	0.0081	SCNC-N
mitochondrial genome maintenance (GO:0000002)	13.22	0.000415	0.0343	SCNC-N
DNA strand elongation (GO:0022616)	13.08	8e-05	0.00924	SCNC-N
regulation of mitotic metaphase/anaphase transition (GO:0030071)	12.35	1.41e-09	4.95e-07	SCNC-N
regulation of DNA-dependent DNA replication (GO:0090329)	12.02	2.03e-07	4.52e-05	SCNC-N
protein localization to chromosome, centromeric region (GO:0071459)	11.96	0.000578	0.0446	SCNC-N
regulation of metaphase/anaphase transition of cell cycle (GO:1902099)	11.77	2.28e-09	7.66e-07	SCNC-N
negative regulation of mitotic metaphase/anaphase transition (GO:0045841)	11.63	0.000131	0.0143	SCNC-N
regulation of mitotic sister chromatid separation (GO:0010965)	11.42	3.1e-09	1e-06	SCNC-N
mitotic sister chromatid segregation (GO:0000070)	10.9	7.8e-15	1.23e-11	SCNC-N
negative regulation of metaphase/anaphase transition of cell cycle (GO:1902100)	10.83	0.000176	0.0182	SCNC-N
mitotic G2 DNA damage checkpoint signaling (GO:0007095)	10.76	4.01e-05	0.00552	SCNC-N
regulation of mitotic sister chromatid segregation (GO:0033047)	10.69	2.15e-06	0.000373	SCNC-N
positive regulation of mitotic cell cycle phase transition (GO:1901992)	10.46	4.1e-10	1.62e-07	SCNC-N
nuclear DNA replication (GO:0033260)	10.46	5.76e-07	0.000122	SCNC-N
negative regulation of mitotic sister chromatid separation (GO:2000816)	10.46	0.000203	0.02	SCNC-N
negative regulation of mitotic sister chromatid segregation (GO:0033048)	10.46	0.000203	0.0199	SCNC-N
negative regulation of sister chromatid segregation (GO:0033046)	10.46	0.000203	0.0198	SCNC-N
regulation of sister chromatid segregation (GO:0033045)	10.32	8.52e-09	2.32e-06	SCNC-N
regulation of chromosome separation (GO:1905818)	10.32	8.52e-09	2.28e-06	SCNC-N
cell cycle DNA replication (GO:0044786)	10.27	6.62e-07	0.000138	SCNC-N
negative regulation of chromosome segregation (GO:0051985)	9.81	0.000265	0.0249	SCNC-N
negative regulation of chromosome separation (GO:1905819)	9.81	0.000265	0.0248	SCNC-N
metaphase plate congression (GO:0051310)	9.58	1.12e-06	0.000206	SCNC-N
chromosome condensation (GO:0030261)	9.48	4.79e-06	0.000797	SCNC-N
positive regulation of DNA replication (GO:0045740)	9.42	7.83e-05	0.0091	SCNC-N
mitotic G2/M transition checkpoint (GO:0044818)	9.35	2.05e-05	0.00309	SCNC-N
mitotic metaphase plate congression (GO:0007080)	9.16	2.32e-05	0.00343	SCNC-N
regulation of chromosome segregation (GO:0051983)	9.07	8.22e-09	2.28e-06	SCNC-N
telomere maintenance via semi-conservative replication (GO:0032201)	8.97	0.000385	0.0326	SCNC-N
negative regulation of mitotic nuclear division (GO:0045839)	8.97	0.000385	0.0324	SCNC-N
sister chromatid segregation (GO:0000819)	8.85	3e-13	2.5e-10	SCNC-N
G1/S transition of mitotic cell cycle (GO:0000082)	8.62	3.94e-09	1.22e-06	SCNC-N
mitotic spindle organization (GO:0007052)	8.47	1.78e-13	1.65e-10	SCNC-N
cell cycle G1/S phase transition (GO:0044843)	8.45	4.94e-09	1.47e-06	SCNC-N
establishment of chromosome localization (GO:0051303)	8.37	8.64e-07	0.000175	SCNC-N
DNA damage response, detection of DNA damage (GO:0042769)	8.26	0.000542	0.0424	SCNC-N
positive regulation of cell cycle phase transition (GO:1901989)	8.22	6.87e-09	1.94e-06	SCNC-N
mitotic spindle assembly (GO:0090307)	8.19	0.000157	0.0167	SCNC-N
microtubule cytoskeleton organization involved in mitosis (GO:1902850)	8.19	2.71e-14	3.06e-11	SCNC-N
chromosome localization (GO:0050000)	8.15	1.07e-06	0.000205	SCNC-N
negative regulation of DNA binding (GO:0043392)	8.14	4.61e-05	0.00602	SCNC-N
mitotic nuclear division (GO:0140014)	8.12	2.63e-15	4.61e-12	SCNC-N
replication fork processing (GO:0031297)	8.05	0.000604	0.0461	SCNC-N
regulation of mitotic nuclear division (GO:0007088)	7.99	9.47e-09	2.45e-06	SCNC-N
positive regulation of mitotic cell cycle (GO:0045931)	7.85	1.17e-08	2.93e-06	SCNC-N
DNA damage response, signal transduction by p53 class mediator resulting in cell cycle arrest (GO:0006977)	7.58	6.97e-05	0.00822	SCNC-N
DNA replication (GO:0006260)	7.36	1.89e-17	4.99e-14	SCNC-N
cell cycle checkpoint signaling (GO:0000075)	7.35	2.38e-12	1.45e-09	SCNC-N
spindle organization (GO:0007051)	7.29	2.69e-14	3.27e-11	SCNC-N
microtubule polymerization or depolymerization (GO:0031109)	7.24	0.000289	0.0264	SCNC-N
DNA integrity checkpoint signaling (GO:0031570)	7.12	1.22e-09	4.49e-07	SCNC-N
mitotic cell cycle checkpoint signaling (GO:0007093)	7.11	4.01e-10	1.62e-07	SCNC-N
regulation of cyclin-dependent protein serine/threonine kinase activity (GO:0000079)	7.05	1.16e-06	0.000211	SCNC-N
regulation of DNA replication (GO:0006275)	6.98	4.18e-07	9.06e-05	SCNC-N
regulation of cyclin-dependent protein kinase activity (GO:1904029)	6.77	1.67e-06	0.000296	SCNC-N
nuclear chromosome segregation (GO:0098813)	6.64	1.71e-12	1.08e-09	SCNC-N
mitotic DNA integrity checkpoint signaling (GO:0044774)	6.64	2.34e-07	5.13e-05	SCNC-N
mitotic cytokinesis (GO:0000281)	6.46	0.000174	0.0181	SCNC-N
DNA-dependent DNA replication (GO:0006261)	6.44	2.09e-10	8.71e-08	SCNC-N
regulation of nuclear division (GO:0051783)	6.37	1.28e-07	2.88e-05	SCNC-N
DNA damage response, signal transduction by p53 class mediator (GO:0030330)	6.36	6.68e-05	0.00812	SCNC-N
mitotic DNA damage checkpoint signaling (GO:0044773)	6.33	1.08e-06	0.000203	SCNC-N
mitotic G1 DNA damage checkpoint signaling (GO:0031571)	6.28	0.000205	0.0199	SCNC-N
spindle assembly (GO:0051225)	6.21	2.79e-05	0.00408	SCNC-N
mitotic G1/S transition checkpoint signaling (GO:0044819)	6.19	0.000222	0.0214	SCNC-N
chromosome segregation (GO:0007059)	5.93	7.92e-13	5.96e-10	SCNC-N
mitotic cell cycle phase transition (GO:0044772)	5.75	2.77e-11	1.37e-08	SCNC-N
DNA damage checkpoint signaling (GO:0000077)	5.75	1.06e-06	0.000204	SCNC-N
centrosome cycle (GO:0007098)	5.71	0.000134	0.0146	SCNC-N
telomere maintenance (GO:0000723)	5.71	5.14e-05	0.00655	SCNC-N
mitotic cell cycle process (GO:1903047)	5.67	4.5e-27	3.56e-23	SCNC-N
regulation of cell cycle G2/M phase transition (GO:1902749)	5.66	1.69e-09	5.81e-07	SCNC-N
regulation of G2/M transition of mitotic cell cycle (GO:0010389)	5.63	4.71e-09	1.43e-06	SCNC-N
double-strand break repair via homologous recombination (GO:0000724)	5.6	5.94e-05	0.00733	SCNC-N
regulation of cytokinesis (GO:0032465)	5.58	0.000155	0.0166	SCNC-N
cell cycle phase transition (GO:0044770)	5.58	4.92e-11	2.16e-08	SCNC-N
negative regulation of chromosome organization (GO:2001251)	5.56	0.000406	0.034	SCNC-N
positive regulation of cell cycle process (GO:0090068)	5.51	2.58e-09	8.51e-07	SCNC-N
recombinational repair (GO:0000725)	5.49	6.84e-05	0.00819	SCNC-N
telomere organization (GO:0032200)	5.49	6.84e-05	0.00813	SCNC-N
nuclear division (GO:0000280)	5.37	1.06e-12	7.31e-10	SCNC-N
mitotic cell cycle (GO:0000278)	5.36	3.94e-27	6.23e-23	SCNC-N
negative regulation of cell cycle phase transition (GO:1901988)	5.34	4.64e-11	2.09e-08	SCNC-N
cell division (GO:0051301)	5.3	9.72e-18	3.07e-14	SCNC-N
negative regulation of cell cycle process (GO:0010948)	5.29	2.47e-13	2.17e-10	SCNC-N
signal transduction by p53 class mediator (GO:0072331)	5.28	3.7e-05	0.00518	SCNC-N
signal transduction in response to DNA damage (GO:0042770)	5.26	1.08e-06	0.000201	SCNC-N
cytoskeleton-dependent cytokinesis (GO:0061640)	5.23	0.000234	0.0224	SCNC-N
negative regulation of mitotic cell cycle phase transition (GO:1901991)	5.23	5.82e-09	1.67e-06	SCNC-N
regulation of DNA binding (GO:0051101)	5.15	4.51e-05	0.00598	SCNC-N
cytokinesis (GO:0000910)	5.13	0.000267	0.0248	SCNC-N
negative regulation of G1/S transition of mitotic cell cycle (GO:2000134)	5.09	0.000117	0.0132	SCNC-N
microtubule organizing center organization (GO:0031023)	5.02	0.000303	0.0271	SCNC-N
organelle fission (GO:0048285)	4.93	7.39e-12	4.03e-09	SCNC-N
negative regulation of cell cycle G1/S phase transition (GO:1902807)	4.91	0.00015	0.0161	SCNC-N
regulation of mitotic cell cycle phase transition (GO:1901990)	4.77	5.71e-13	4.51e-10	SCNC-N
cell cycle process (GO:0022402)	4.66	1.03e-26	5.42e-23	SCNC-N
negative regulation of G2/M transition of mitotic cell cycle (GO:0010972)	4.61	0.00052	0.0409	SCNC-N
response to UV (GO:0009411)	4.57	5.19e-05	0.00656	SCNC-N
regulation of cell cycle phase transition (GO:1901987)	4.57	3.18e-14	3.35e-11	SCNC-N
negative regulation of cell cycle G2/M phase transition (GO:1902750)	4.53	0.000582	0.0447	SCNC-N
negative regulation of mitotic cell cycle (GO:0045930)	4.48	2.98e-08	7.37e-06	SCNC-N
microtubule cytoskeleton organization (GO:0000226)	4.43	1.67e-14	2.2e-11	SCNC-N
regulation of signal transduction by p53 class mediator (GO:1901796)	4.37	8.13e-06	0.00133	SCNC-N
negative regulation of cell cycle (GO:0045786)	4.29	3.9e-11	1.81e-08	SCNC-N
DNA repair (GO:0006281)	4.26	1.13e-12	7.45e-10	SCNC-N
positive regulation of cell cycle (GO:0045787)	4.25	6.96e-08	1.64e-05	SCNC-N
regulation of cell cycle process (GO:0010564)	4.04	9.47e-17	2.14e-13	SCNC-N
regulation of G1/S transition of mitotic cell cycle (GO:2000045)	4.02	0.000301	0.027	SCNC-N
double-strand break repair (GO:0006302)	4	4.1e-05	0.00554	SCNC-N
regulation of mitotic cell cycle (GO:0007346)	3.95	4.3e-12	2.43e-09	SCNC-N
regulation of cell division (GO:0051302)	3.95	0.000178	0.0183	SCNC-N
cell cycle (GO:0007049)	3.91	3.58e-26	1.41e-22	SCNC-N
DNA conformation change (GO:0071103)	3.82	1.34e-06	0.000241	SCNC-N
DNA metabolic process (GO:0006259)	3.8	1.59e-14	2.29e-11	SCNC-N
meiotic cell cycle (GO:0051321)	3.77	3.84e-05	0.00532	SCNC-N
cellular response to DNA damage stimulus (GO:0006974)	3.64	1.3e-13	1.28e-10	SCNC-N
microtubule-based process (GO:0007017)	3.51	8.68e-13	6.24e-10	SCNC-N
regulation of chromosome organization (GO:0033044)	3.46	2.91e-05	0.00423	SCNC-N
DNA packaging (GO:0006323)	3.42	0.000567	0.0439	SCNC-N
DNA recombination (GO:0006310)	3.35	0.000385	0.0327	SCNC-N
regulation of cell cycle (GO:0051726)	3.29	6.29e-16	1.24e-12	SCNC-N
chromosome organization (GO:0051276)	2.89	5.66e-11	2.42e-08	SCNC-N
cytoskeleton organization (GO:0007010)	2.8	1.69e-11	8.91e-09	SCNC-N
regulation of binding (GO:0051098)	2.75	0.000367	0.0319	SCNC-N
in utero embryonic development (GO:0001701)	2.74	0.000378	0.0323	SCNC-N
vasculature development (GO:0001944)	2.69	4.27e-05	0.00573	SCNC-N
blood vessel development (GO:0001568)	2.55	0.000184	0.0188	SCNC-N
negative regulation of cell population proliferation (GO:0008285)	2.5	2.16e-05	0.00322	SCNC-N
response to radiation (GO:0009314)	2.5	0.000485	0.0387	SCNC-N
heart development (GO:0007507)	2.35	0.000657	0.0494	SCNC-N
chordate embryonic development (GO:0043009)	2.25	0.000507	0.0401	SCNC-N
regulation of transferase activity (GO:0051338)	2.25	6.3e-06	0.00104	SCNC-N
embryo development (GO:0009790)	2.09	8.55e-05	0.0098	SCNC-N
circulatory system development (GO:0072359)	2.08	0.00029	0.0263	SCNC-N
regulation of kinase activity (GO:0043549)	2.06	0.000238	0.0227	SCNC-N
intracellular signal transduction (GO:0035556)	2.06	4.59e-07	9.81e-05	SCNC-N
regulation of cell population proliferation (GO:0042127)	2.05	6.77e-07	0.000139	SCNC-N
regulation of organelle organization (GO:0033043)	2.03	4.63e-05	0.00599	SCNC-N
reproductive process (GO:0022414)	1.98	1.25e-05	0.00195	SCNC-N
reproduction (GO:0000003)	1.98	1.29e-05	0.002	SCNC-N
cellular response to stress (GO:0033554)	1.95	3.4e-06	0.000584	SCNC-N
regulation of cellular component movement (GO:0051270)	1.95	0.000503	0.04	SCNC-N
cellular macromolecule biosynthetic process (GO:0034645)	1.88	3.38e-05	0.00477	SCNC-N
negative regulation of transcription, DNA-templated (GO:0045892)	1.84	0.000359	0.0315	SCNC-N
negative regulation of nucleic acid-templated transcription (GO:1903507)	1.84	0.000365	0.0319	SCNC-N
negative regulation of RNA biosynthetic process (GO:1902679)	1.83	0.000371	0.0321	SCNC-N
macromolecule biosynthetic process (GO:0009059)	1.83	4.55e-05	0.006	SCNC-N
nucleic acid metabolic process (GO:0090304)	1.81	3.97e-06	0.000674	SCNC-N
organelle organization (GO:0006996)	1.78	3.1e-09	9.81e-07	SCNC-N
regulation of cellular component organization (GO:0051128)	1.73	1.24e-05	0.00196	SCNC-N
negative regulation of nucleobase-containing compound metabolic process (GO:0045934)	1.73	0.000651	0.0492	SCNC-N
nucleobase-containing compound metabolic process (GO:0006139)	1.67	1.21e-05	0.00193	SCNC-N
cellular component organization (GO:0016043)	1.65	3.73e-12	2.18e-09	SCNC-N
negative regulation of cellular process (GO:0048523)	1.64	1.36e-09	4.89e-07	SCNC-N
cellular component assembly (GO:0022607)	1.61	0.000164	0.0172	SCNC-N
heterocycle metabolic process (GO:0046483)	1.61	4.08e-05	0.00556	SCNC-N
cellular aromatic compound metabolic process (GO:0006725)	1.6	3.34e-05	0.00475	SCNC-N
anatomical structure morphogenesis (GO:0009653)	1.6	0.000542	0.0422	SCNC-N
cellular component organization or biogenesis (GO:0071840)	1.6	3.8e-11	1.82e-08	SCNC-N
regulation of developmental process (GO:0050793)	1.58	0.000304	0.027	SCNC-N
regulation of localization (GO:0032879)	1.57	0.00016	0.0169	SCNC-N
organic cyclic compound metabolic process (GO:1901360)	1.56	5.86e-05	0.00729	SCNC-N
regulation of multicellular organismal process (GO:0051239)	1.55	0.000355	0.0313	SCNC-N
regulation of molecular function (GO:0065009)	1.53	0.000139	0.015	SCNC-N
cellular component biogenesis (GO:0044085)	1.53	0.00043	0.0354	SCNC-N
regulation of signaling (GO:0023051)	1.52	4.84e-05	0.00622	SCNC-N
regulation of cell communication (GO:0010646)	1.52	6.12e-05	0.00749	SCNC-N
negative regulation of biological process (GO:0048519)	1.52	7.63e-08	1.77e-05	SCNC-N
regulation of signal transduction (GO:0009966)	1.49	0.000472	0.0381	SCNC-N
multicellular organism development (GO:0007275)	1.47	4.71e-06	0.000792	SCNC-N
system development (GO:0048731)	1.44	0.000126	0.0139	SCNC-N
anatomical structure development (GO:0048856)	1.43	1.46e-05	0.00224	SCNC-N
cellular macromolecule metabolic process (GO:0044260)	1.38	0.000247	0.0233	SCNC-N
developmental process (GO:0032502)	1.36	7.21e-05	0.00844	SCNC-N
cellular response to stimulus (GO:0051716)	1.35	1.95e-05	0.00296	SCNC-N
signal transduction (GO:0007165)	1.35	0.000434	0.0356	SCNC-N
positive regulation of cellular process (GO:0048522)	1.35	0.000191	0.0193	SCNC-N
cell communication (GO:0007154)	1.33	0.000372	0.0319	SCNC-N
signaling (GO:0023052)	1.33	0.000441	0.036	SCNC-N
regulation of cellular process (GO:0050794)	1.33	2.56e-11	1.31e-08	SCNC-N
regulation of nitrogen compound metabolic process (GO:0051171)	1.31	0.000641	0.0487	SCNC-N
regulation of cellular metabolic process (GO:0031323)	1.31	0.000411	0.0342	SCNC-N
positive regulation of biological process (GO:0048518)	1.31	0.000293	0.0265	SCNC-N
regulation of biological process (GO:0050789)	1.27	4.96e-09	1.45e-06	SCNC-N
response to stimulus (GO:0050896)	1.26	0.000119	0.0133	SCNC-N
biological regulation (GO:0065007)	1.25	8.6e-09	2.27e-06	SCNC-N
cellular process (GO:0009987)	1.17	9.49e-09	2.42e-06	SCNC-N
biological_process (GO:0008150)	1.1	9.08e-07	0.000182	SCNC-N
Unclassified (UNCLASSIFIED)	0.37	9.08e-07	0.000179	SCNC-N
detection of chemical stimulus (GO:0009593)	< 0.01	0.000473	0.0379	SCNC-N
ncRNA metabolic process (GO:0034660)	< 0.01	0.000471	0.0382	SCNC-N
Description: The GO enrichment analysis was performed for each subtype, using the subtype-specific gene lists.
Abbreviations: FDR: false discovery rate; GO: gene ontology; SCNC: small cell neuroendocrine cancers
