# Supplementary material for: Heterogeneity of neuroendocrine transcriptional states in metastatic small cell lung cancers and patient-derived models
Source: Nat Commun. 2022 Apr 19;13:2023. doi: 10.1038/s41467-022-29517-9 (PMC9018864; doi:10.1038/s41467-022-29517-9)
Supplement: Supplementary file 6 — Supplementary Data 3 [file 41467_2022_29517_MOESM6_ESM.xlsx]

## Sheet: Sup. Data 3
Supplementary Data 3. Metabolic pathway enrichment analysis
Pathway_ID	Pearson_R
KEGG_ETHER_LIPID_METABOLISM	-0.743324
REACTOME_NICOTINATE_METABOLISM	-0.694909
REACTOME_GLYCOSAMINOGLYCAN_METABOLISM	-0.672891
REACTOME_NICOTINAMIDE_SALVAGING	-0.653221
REACTOME_HYALURONAN_METABOLISM	-0.630512
REACTOME_METABOLISM_OF_ANGIOTENSINOGEN_TO_ANGIOTENSINS	-0.621553
REACTOME_DISEASES_OF_METABOLISM	-0.620232
KEGG_NICOTINATE_AND_NICOTINAMIDE_METABOLISM	-0.599304
REACTOME_CHONDROITIN_SULFATE_DERMATAN_SULFATE_METABOLISM	-0.59915
KEGG_ARACHIDONIC_ACID_METABOLISM	-0.596514
REACTOME_HYALURONAN_UPTAKE_AND_DEGRADATION	-0.590132
KEGG_ALPHA_LINOLENIC_ACID_METABOLISM	-0.589827
REACTOME_DISEASES_OF_GLYCOSYLATION	-0.584369
REACTOME_ARACHIDONIC_ACID_METABOLISM	-0.581892
REACTOME_ABACAVIR_TRANSMEMBRANE_TRANSPORT	-0.581782
REACTOME_DISEASES_ASSOCIATED_WITH_GLYCOSAMINOGLYCAN_METABOLISM	-0.574226
REACTOME_METABOLISM_OF_CARBOHYDRATES	-0.566849
REACTOME_PHOSPHOLIPID_METABOLISM	-0.56666
REACTOME_METABOLISM_OF_WATER_SOLUBLE_VITAMINS_AND_COFACTORS	-0.565187
KEGG_GLYCOSAMINOGLYCAN_DEGRADATION	-0.561735
REACTOME_TRANSPORT_OF_BILE_SALTS_AND_ORGANIC_ACIDS_METAL_IONS_AND_AMINE_COMPOUNDS	-0.549574
KEGG_GLUTATHIONE_METABOLISM	-0.539508
BIOCARTA_PPARA_PATHWAY	-0.538382
REACTOME_METABOLIC_DISORDERS_OF_BIOLOGICAL_OXIDATION_ENZYMES	-0.527795
REACTOME_ETHANOL_OXIDATION	-0.523475
REACTOME_METABOLISM_OF_VITAMINS_AND_COFACTORS	-0.518919
REACTOME_RA_BIOSYNTHESIS_PATHWAY	-0.518169
KEGG_SULFUR_METABOLISM	-0.517698
KEGG_AMINO_SUGAR_AND_NUCLEOTIDE_SUGAR_METABOLISM	-0.514072
HALLMARK_XENOBIOTIC_METABOLISM	-0.513287
REACTOME_PHASE_I_FUNCTIONALIZATION_OF_COMPOUNDS	-0.510005
REACTOME_ABACAVIR_TRANSPORT_AND_METABOLISM	-0.506101
REACTOME_GLYCEROPHOSPHOLIPID_BIOSYNTHESIS	-0.503096
KEGG_GLYCOSAMINOGLYCAN_BIOSYNTHESIS_CHONDROITIN_SULFATE	-0.497508
REACTOME_SYNTHESIS_OF_BILE_ACIDS_AND_BILE_SALTS_VIA_27_HYDROXYCHOLESTEROL	-0.493805
REACTOME_GLUTATHIONE_CONJUGATION	-0.48714
REACTOME_NUCLEOBASE_CATABOLISM	-0.48061
REACTOME_METABOLISM_OF_LIPIDS	-0.478167
REACTOME_METABOLISM_OF_PORPHYRINS	-0.477946
REACTOME_PYRIMIDINE_CATABOLISM	-0.475509
REACTOME_SYNTHESIS_OF_BILE_ACIDS_AND_BILE_SALTS	-0.472485
KEGG_GLYCOLYSIS_GLUCONEOGENESIS	-0.471862
REACTOME_HEPARAN_SULFATE_HEPARIN_HS_GAG_METABOLISM	-0.47126
HALLMARK_FATTY_ACID_METABOLISM	-0.470845
KEGG_METABOLISM_OF_XENOBIOTICS_BY_CYTOCHROME_P450	-0.470526
REACTOME_FATTY_ACID_METABOLISM	-0.467725
KEGG_PPAR_SIGNALING_PATHWAY	-0.466699
KEGG_LINOLEIC_ACID_METABOLISM	-0.464668
KEGG_PHENYLALANINE_METABOLISM	-0.463506
REACTOME_VITAMIN_C_ASCORBATE_METABOLISM	-0.463448
REACTOME_BIOSYNTHESIS_OF_EPA_DERIVED_SPMS	-0.461025
REACTOME_DERMATAN_SULFATE_BIOSYNTHESIS	-0.455703
KEGG_DRUG_METABOLISM_CYTOCHROME_P450	-0.453707
REACTOME_PHASE_II_CONJUGATION_OF_COMPOUNDS	-0.449011
REACTOME_CYTOCHROME_P450_ARRANGED_BY_SUBSTRATE_TYPE	-0.448052
KEGG_HISTIDINE_METABOLISM	-0.447132
REACTOME_SYNTHESIS_OF_BILE_ACIDS_AND_BILE_SALTS_VIA_24_HYDROXYCHOLESTEROL	-0.446158
REACTOME_GLYCOGEN_SYNTHESIS	-0.44584
REACTOME_DISEASES_ASSOCIATED_WITH_O_GLYCOSYLATION_OF_PROTEINS	-0.445209
REACTOME_BIOSYNTHESIS_OF_SPECIALIZED_PRORESOLVING_MEDIATORS_SPMS	-0.444806
KEGG_PORPHYRIN_AND_CHLOROPHYLL_METABOLISM	-0.44353
REACTOME_PURINE_CATABOLISM	-0.440573
REACTOME_MOLYBDENUM_COFACTOR_BIOSYNTHESIS	-0.439548
REACTOME_GLYCOSPHINGOLIPID_METABOLISM	-0.436931
REACTOME_BILE_ACID_AND_BILE_SALT_METABOLISM	-0.435136
REACTOME_SYNTHESIS_OF_BILE_ACIDS_AND_BILE_SALTS_VIA_7ALPHA_HYDROXYCHOLESTEROL	-0.432583
REACTOME_METABOLISM_OF_FAT_SOLUBLE_VITAMINS	-0.431502
KEGG_GALACTOSE_METABOLISM	-0.431429
REACTOME_GLUTATHIONE_SYNTHESIS_AND_RECYCLING	-0.429689
REACTOME_METABOLISM_OF_INGESTED_SEMET_SEC_MESEC_INTO_H2SE	-0.423351
KEGG_PRIMARY_BILE_ACID_BIOSYNTHESIS	-0.420957
KEGG_RETINOL_METABOLISM	-0.418872
KEGG_ASCORBATE_AND_ALDARATE_METABOLISM	-0.41851
KEGG_TYROSINE_METABOLISM	-0.416987
REACTOME_DISEASES_OF_CARBOHYDRATE_METABOLISM	-0.416028
REACTOME_DISEASES_ASSOCIATED_WITH_GLYCOSYLATION_PRECURSOR_BIOSYNTHESIS	-0.412143
KEGG_PROPANOATE_METABOLISM	-0.411167
REACTOME_VITAMIN_B2_RIBOFLAVIN_METABOLISM	-0.41104
KEGG_ARGININE_AND_PROLINE_METABOLISM	-0.405778
KEGG_STEROID_HORMONE_BIOSYNTHESIS	-0.403021
HALLMARK_CHOLESTEROL_HOMEOSTASIS	-0.400344
HALLMARK_GLYCOLYSIS	-0.397887
REACTOME_HISTIDINE_CATABOLISM	-0.397668
KEGG_GLYCEROPHOSPHOLIPID_METABOLISM	-0.395792
KEGG_PENTOSE_AND_GLUCURONATE_INTERCONVERSIONS	-0.394547
REACTOME_VITAMIN_D_CALCIFEROL_METABOLISM	-0.393038
KEGG_FATTY_ACID_METABOLISM	-0.391352
REACTOME_GDP_FUCOSE_BIOSYNTHESIS	-0.391107
REACTOME_METABOLISM_OF_STEROIDS	-0.390886
KEGG_PENTOSE_PHOSPHATE_PATHWAY	-0.389322
REACTOME_PYRUVATE_METABOLISM	-0.38907
KEGG_O_GLYCAN_BIOSYNTHESIS	-0.387625
REACTOME_TRIGLYCERIDE_METABOLISM	-0.386501
HALLMARK_BILE_ACID_METABOLISM	-0.385442
REACTOME_HS_GAG_BIOSYNTHESIS	-0.384137
REACTOME_TRIGLYCERIDE_CATABOLISM	-0.383778
KEGG_SELENOAMINO_ACID_METABOLISM	-0.382987
REACTOME_GLUCURONIDATION	-0.381969
REACTOME_VITAMIN_B1_THIAMIN_METABOLISM	-0.381437
REACTOME_GLYCOGEN_METABOLISM	-0.370669
REACTOME_REGULATION_OF_PYRUVATE_DEHYDROGENASE_PDH_COMPLEX	-0.369594
REACTOME_SIALIC_ACID_METABOLISM	-0.368033
KEGG_PROTEASOME	-0.362431
REACTOME_VITAMIN_B5_PANTOTHENATE_METABOLISM	-0.360776
KEGG_TYPE_I_DIABETES_MELLITUS	-0.354995
REACTOME_BIOSYNTHESIS_OF_THE_N_GLYCAN_PRECURSOR_DOLICHOL_LIPID_LINKED_OLIGOSACCHARIDE_LLO_AND_TRANSFER_TO_A_NASCENT_PROTEIN	-0.354665
REACTOME_GLYCOGEN_STORAGE_DISEASES	-0.35455
REACTOME_METABOLISM_OF_POLYAMINES	-0.353862
KEGG_TRYPTOPHAN_METABOLISM	-0.353041
PID_LYSOPHOSPHOLIPID_PATHWAY	-0.348001
HALLMARK_HEME_METABOLISM	-0.346923
REACTOME_TYROSINE_CATABOLISM	-0.34382
REACTOME_SURFACTANT_METABOLISM	-0.342999
KEGG_PYRUVATE_METABOLISM	-0.342997
REACTOME_CYP2E1_REACTIONS	-0.342542
REACTOME_PEROXISOMAL_LIPID_METABOLISM	-0.341209
KEGG_PANTOTHENATE_AND_COA_BIOSYNTHESIS	-0.338272
REACTOME_PYRUVATE_METABOLISM_AND_CITRIC_ACID_TCA_CYCLE	-0.334893
REACTOME_BIOSYNTHESIS_OF_MARESINS	-0.323728
REACTOME_DEGRADATION_OF_GLI1_BY_THE_PROTEASOME	-0.322296
REACTOME_METABOLISM_OF_AMINO_ACIDS_AND_DERIVATIVES	-0.320972
KEGG_RIBOFLAVIN_METABOLISM	-0.316859
REACTOME_METABOLISM_OF_FOLATE_AND_PTERINES	-0.315098
REACTOME_ABACAVIR_METABOLISM	-0.312933
REACTOME_PHENYLALANINE_AND_TYROSINE_METABOLISM	-0.311125
REACTOME_METABOLISM_OF_NUCLEOTIDES	-0.309688
REACTOME_ASPARTATE_AND_ASPARAGINE_METABOLISM	-0.307601
KEGG_GLYCOSPHINGOLIPID_BIOSYNTHESIS_GLOBO_SERIES	-0.307343
REACTOME_FORMATION_OF_XYLULOSE_5_PHOSPHATE	-0.30434
REACTOME_FRUCTOSE_CATABOLISM	-0.298806
KEGG_FRUCTOSE_AND_MANNOSE_METABOLISM	-0.297525
REACTOME_BETA_OXIDATION_OF_VERY_LONG_CHAIN_FATTY_ACIDS	-0.295753
REACTOME_FRUCTOSE_METABOLISM	-0.29472
REACTOME_TRYPTOPHAN_CATABOLISM	-0.294603
REACTOME_SPHINGOLIPID_METABOLISM	-0.293768
REACTOME_BRANCHED_CHAIN_AMINO_ACID_CATABOLISM	-0.282378
REACTOME_SULFUR_AMINO_ACID_METABOLISM	-0.28204
REACTOME_BIOSYNTHESIS_OF_MARESIN_LIKE_SPMS	-0.279416
KEGG_GLYCEROLIPID_METABOLISM	-0.267807
REACTOME_GLUCOCORTICOID_BIOSYNTHESIS	-0.264897
KEGG_NITROGEN_METABOLISM	-0.263382
REACTOME_GLUCONEOGENESIS	-0.263197
REACTOME_HYALURONAN_BIOSYNTHESIS_AND_EXPORT	-0.255781
HALLMARK_OXIDATIVE_PHOSPHORYLATION	-0.254998
REACTOME_GALACTOSE_CATABOLISM	-0.251754
REACTOME_REGULATION_OF_CHOLESTEROL_BIOSYNTHESIS_BY_SREBP_SREBF	-0.251565
KEGG_ALANINE_ASPARTATE_AND_GLUTAMATE_METABOLISM	-0.250464
KEGG_CYSTEINE_AND_METHIONINE_METABOLISM	-0.243726
REACTOME_TERMINATION_OF_O_GLYCAN_BIOSYNTHESIS	-0.237784
KEGG_N_GLYCAN_BIOSYNTHESIS	-0.236486
REACTOME_TRIGLYCERIDE_BIOSYNTHESIS	-0.236173
REACTOME_PREGNENOLONE_BIOSYNTHESIS	-0.231102
REACTOME_HEME_BIOSYNTHESIS	-0.23055
KEGG_GLYCINE_SERINE_AND_THREONINE_METABOLISM	-0.226733
REACTOME_METABOLISM_OF_STEROID_HORMONES	-0.223667
REACTOME_GLYCOGEN_BREAKDOWN_GLYCOGENOLYSIS	-0.223197
REACTOME_CHOLINE_CATABOLISM	-0.222374
REACTOME_ALPHA_LINOLENIC_OMEGA3_AND_LINOLEIC_OMEGA6_ACID_METABOLISM	-0.211208
KEGG_GLYCOSPHINGOLIPID_BIOSYNTHESIS_LACTO_AND_NEOLACTO_SERIES	-0.210972
REACTOME_GLYOXYLATE_METABOLISM_AND_GLYCINE_DEGRADATION	-0.206579
KEGG_BUTANOATE_METABOLISM	-0.205689
REACTOME_PI_METABOLISM	-0.191741
REACTOME_SYNTHESIS_OF_VERY_LONG_CHAIN_FATTY_ACYL_COAS	-0.191014
REACTOME_PROPIONYL_COA_CATABOLISM	-0.187826
KEGG_GLYOXYLATE_AND_DICARBOXYLATE_METABOLISM	-0.182133
REACTOME_KETONE_BODY_METABOLISM	-0.182114
REACTOME_PHENYLALANINE_METABOLISM	-0.176866
KEGG_STEROID_BIOSYNTHESIS	-0.171893
REACTOME_FATTY_ACYL_COA_BIOSYNTHESIS	-0.167831
KEGG_VALINE_LEUCINE_AND_ISOLEUCINE_BIOSYNTHESIS	-0.162633
REACTOME_DISEASES_ASSOCIATED_WITH_N_GLYCOSYLATION_OF_PROTEINS	-0.161503
REACTOME_TRANSPORT_OF_FATTY_ACIDS	-0.152388
KEGG_INOSITOL_PHOSPHATE_METABOLISM	-0.146599
BIOCARTA_PPARG_PATHWAY	-0.134847
REACTOME_BIOTIN_TRANSPORT_AND_METABOLISM	-0.134703
REACTOME_DISEASES_ASSOCIATED_WITH_SURFACTANT_METABOLISM	-0.128086
KEGG_TAURINE_AND_HYPOTAURINE_METABOLISM	-0.120905
REACTOME_BLOOD_GROUP_SYSTEMS_BIOSYNTHESIS	-0.119077
KEGG_SPHINGOLIPID_METABOLISM	-0.116167
REACTOME_THYROXINE_BIOSYNTHESIS	-0.115426
REACTOME_ESTROGEN_BIOSYNTHESIS	-0.0920136
REACTOME_SPHINGOLIPID_DE_NOVO_BIOSYNTHESIS	-0.0874292
REACTOME_DEFECTS_IN_COBALAMIN_B12_METABOLISM	-0.0765693
KEGG_PURINE_METABOLISM	-0.0575258
REACTOME_DEFECTS_IN_VITAMIN_AND_COFACTOR_METABOLISM	-0.0516653
REACTOME_CHOLESTEROL_BIOSYNTHESIS	-0.0503735
REACTOME_SERINE_BIOSYNTHESIS	-0.0374102
KEGG_FOLATE_BIOSYNTHESIS	-0.0367734
REACTOME_LYSINE_CATABOLISM	-0.0333989
REACTOME_DEFECTS_IN_BIOTIN_BTN_METABOLISM	-0.0219098
KEGG_BIOSYNTHESIS_OF_UNSATURATED_FATTY_ACIDS	-0.00729392
REACTOME_GLUCOSE_METABOLISM	-0.00607082
KEGG_GLYCOSAMINOGLYCAN_BIOSYNTHESIS_HEPARAN_SULFATE	-0.00581897
KEGG_GLYCOSPHINGOLIPID_BIOSYNTHESIS_GANGLIO_SERIES	5.04907e-05
REACTOME_COBALAMIN_CBL_VITAMIN_B12_TRANSPORT_AND_METABOLISM	0.000258452
REACTOME_REGULATION_OF_GLYCOLYSIS_BY_FRUCTOSE_2_6_BISPHOSPHATE_METABOLISM	0.016655
REACTOME_INOSITOL_PHOSPHATE_METABOLISM	0.0187289
REACTOME_LINOLEIC_ACID_LA_METABOLISM	0.0228316
REACTOME_ANDROGEN_BIOSYNTHESIS	0.0240736
REACTOME_PURINE_RIBONUCLEOSIDE_MONOPHOSPHATE_BIOSYNTHESIS	0.0464725
REACTOME_NUCLEOBASE_BIOSYNTHESIS	0.0506339
REACTOME_MINERALOCORTICOID_BIOSYNTHESIS	0.0582244
REACTOME_ACTIVATION_OF_PPARGC1A_PGC_1ALPHA_BY_PHOSPHORYLATION	0.0660193
REACTOME_ASSOCIATION_OF_TRIC_CCT_WITH_TARGET_PROTEINS_DURING_BIOSYNTHESIS	0.0846496
REACTOME_COENZYME_A_BIOSYNTHESIS	0.103648
REACTOME_GLYCEROPHOSPHOLIPID_CATABOLISM	0.108138
REACTOME_METABOLISM_OF_COFACTORS	0.110342
KEGG_PYRIMIDINE_METABOLISM	0.139564
REACTOME_METABOLISM_OF_RNA	0.155532
REACTOME_CREATINE_METABOLISM	0.168594
REACTOME_PHOSPHORYLATION_SITE_MUTANTS_OF_CTNNB1_ARE_NOT_TARGETED_TO_THE_PROTEASOME_BY_THE_DESTRUCTION_COMPLEX	0.168733
REACTOME_GLUCAGON_SIGNALING_IN_METABOLIC_REGULATION	0.201132
KEGG_GLYCOSYLPHOSPHATIDYLINOSITOL_GPI_ANCHOR_BIOSYNTHESIS	0.242867
KEGG_AMINOACYL_TRNA_BIOSYNTHESIS	0.252363
REACTOME_UBIQUINOL_BIOSYNTHESIS	0.260674
REACTOME_METABOLISM_OF_AMINE_DERIVED_HORMONES	0.269861
REACTOME_MELANIN_BIOSYNTHESIS	0.292777
REACTOME_GLYCOLYSIS	0.316696
KEGG_TYPE_II_DIABETES_MELLITUS	0.463977
Description:
Pathway ID: Metabolic pathways from KEGG, Hallmark, Reactome and biocarta
Pearson R: Pearson correlation between NE score and metabolic pathway ssGSEA enrichment score
