# Supplementary material for: Heterogeneity of neuroendocrine transcriptional states in metastatic small cell lung cancers and patient-derived models
Source: Nat Commun. 2022 Apr 19;13:2023. doi: 10.1038/s41467-022-29517-9 (PMC9018864; doi:10.1038/s41467-022-29517-9)
Supplement: Supplementary file 7 — Supplementary Data 4 [file 41467_2022_29517_MOESM7_ESM.xlsx]

## Sheet: Sup. Data 4
Supplementary Data 4. RNA-Seq count data normalized using TMM-FPKM of patient-matched tumor biopsy and PDX
gene_symbol	NCI-SCLC-045_tumor	NCI-SCLC-046_tumor	NCI-PDX-001_tumor	NCI-PDX-002_tumor	NCI-PDX-003_tumor	NCI-PDX-004_tumor	NCI-SCLC-045_P1	NCI-SCLC-046_P1	NCI-PDX-001_P1	NCI-PDX-002_P1	NCI-PDX-003_P1	NCI-PDX-004_P1
A1BG	0	0.00880453	0.133114	0.0579346	0.0526124	0.096834	1.628	0.37349	1.51696	1.39107	1.15901	1.84512
A1CF	0	0.553181	6.40752	0.430346	0.0750093	4.37272	0	0	0	0	0	0
A2M	5.90902	5.23117	9.91532	6.03385	6.51792	8.78768	0.0232409	0	0.205799	0	0	0.242187
A2ML1	1.28739	0.601331	0.190791	0.0530561	0.192339	0.121133	0	0.0384561	0	0	0	0
A3GALT2	0	1.0328	0	0.390857	0.50903	0.244314	0	0	0	0	0	0
A4GALT	1.16008	0.272995	1.32945	2.24676	1.35072	0.764939	0.317991	0	0.221936	0.517443	0.48176	0
A4GNT	0	0.0394102	0.0516368	0.148129	0.0786221	0.160633	0	0.078198	0	0	0	0
AAAS	4.29318	4.79385	5.33778	5.28765	4.75214	4.9649	3.23546	2.66442	2.84986	3.14424	2.97628	2.76896
AACS	1.07432	1.49875	0.900265	3.51412	2.75468	1.95084	2.38068	2.68941	3.31922	3.8194	3.32556	3.18234
AADAC	0	0.770355	7.91911	0.698882	0.236833	5.46082	0	0	0	0	0	0
AADACL2	0.852905	0.0681324	0.0889989	0	0.00469568	0.128603	0	0	0	0	0.0298648	0
AADACL3	0	0	0	0	0	0	0	0	0	0	0.109144	0
AADACL4	0	0	0	0	0	0	0	0	0	0	0	0
AADAT	4.21318	4.75287	6.50771	2.08079	3.78598	5.02407	2.41882	3.22833	3.58001	1.84913	2.79536	3.69911
AAED1	1.3204	2.38907	1.69558	1.17042	2.07782	2.29551	1.64056	2.41953	1.82339	1.06891	2.88695	2.73889
AAGAB	4.13182	4.45127	3.77202	3.58993	3.88644	4.36594	3.06299	3.52031	3.46664	3.53144	3.75572	3.8777
AAK1	3.64419	2.9906	2.68882	2.3813	2.6576	3.0606	3.05072	1.80111	1.75584	1.87766	1.91239	2.63655
AAMDC	0.347926	1.99225	2.13352	1.52942	1.95452	1.31948	1.28728	2.13798	1.43308	1.70079	2.16791	0.293031
AAMP	2.46943	3.71376	4.79241	3.67546	3.84489	4.04882	3.32557	3.81611	3.87337	3.01125	3.49596	3.33862
AANAT	0	0.0476678	0	0.0179104	0.0108498	0.0272232	0.13051	0	0	0	0	0
AAR2	4.12748	3.49676	2.97212	2.76283	2.73242	2.21589	3.46334	3.47037	2.90886	2.92533	2.79022	1.64001
AARD	0.427865	0.204772	0	0	0.067609	0.0490607	0.991759	0.61509	1.39136	0.0820049	0.178778	0.381137
AARS	5.45615	6.73722	6.63428	7.26788	6.6013	6.60493	4.07139	3.91239	4.92624	4.40373	4.36593	4.18226
AARS2	3.30409	3.78874	3.23166	3.56091	3.72844	3.88014	4.39044	3.24318	2.8718	2.64424	3.10863	3.29626
AARSD1	0	0.361415	0.0249199	0.271192	0.117432	0.124462	2.49732	3.2876	2.46972	2.56189	2.67436	3.12589
AASDH	4.85854	4.14357	4.09438	3.24918	2.92829	3.69987	4.34605	2.9071	3.16324	2.57352	2.47147	2.82032
AASDHPPT	1.28968	1.90785	1.92892	1.59974	1.50974	1.46047	2.20322	3.14556	2.20212	2.73518	2.93982	2.71533
AASS	4.0701	4.59395	8.90136	2.20697	2.76425	6.06432	2.18441	3.57989	0.48518	0	0.378893	0.362825
AATF	3.3186	5.10139	3.98302	3.88927	4.54102	3.72253	2.70492	3.57061	2.75747	2.81663	3.75117	2.96483
AATK	0.0851592	0.0225561	0.246844	1.96529	0.739197	1.06358	1.80661	0	1.59669	1.21065	0.184359	3.04681
ABAT	0.771452	1.33635	7.43138	3.49048	1.50373	5.149	0.625395	0.581154	4.06034	2.87034	1.3169	3.06951
ABCA1	5.14089	4.05644	7.57757	5.26507	4.99249	6.08104	2.53039	1.67753	2.94784	0.508528	1.05938	0.269776
ABCA10	0.303549	2.3618	2.93823	1.74136	1.14767	3.44278	0.414723	0.946472	0.352292	0.620213	0.660381	0.745723
ABCA12	2.6841	0.582492	0.61786	1.81873	5.21552	2.61146	0.447152	0.0150351	0.159562	0.443155	3.60445	1.56162
ABCA13	2.26712	0.0170362	0.740161	0.22386	0.0405035	1.66126	0.846336	0.0152379	0.0830662	0.194417	0	0.579741
ABCA2	1.83942	0.638001	4.12359	4.29851	3.24467	4.62392	2.89906	0.129992	3.15546	2.22577	2.18539	4.35176
ABCA3	3.57446	0.554055	2.34863	7.33862	4.01391	5.22	2.55798	0.0360178	2.40913	4.97129	2.67405	3.62588
ABCA4	1.57641	0.0909373	2.08602	0.813427	0.339224	0.549496	0	0	0.0202197	0.0687669	0.0348785	0
ABCA5	2.26711	4.30638	4.99536	3.78555	4.14887	4.27052	2.36055	3.88517	3.29199	3.65757	4.09204	3.84458
ABCA6	0.896298	1.5443	6.67425	1.95049	0.682714	4.73412	0.111819	0.632905	0.0729668	0.0284818	0.134142	0.220232
ABCA7	1.44812	2.68334	1.30208	3.02318	3.29258	2.20289	2.57172	3.01773	0.953165	2.23062	3.09072	2.16028
ABCA8	0.59425	0.311669	5.24146	0.826289	0.260286	3.49886	0.220728	0	0	0.23262	0	0
ABCA9	0.190068	1.469	4.61974	1.97695	0.806452	3.49547	0.125326	0.450993	0	0.0220999	0.0493772	0
ABCB1	0	0.744839	5.83416	2.69585	0.453365	4.79685	0	0.0503748	0	0	0	0
ABCB10	3.05802	3.97627	4.24324	3.61609	2.95801	3.95574	2.77019	3.4148	3.00263	3.36657	2.36792	3.55178
ABCB11	0.0622457	0.87056	6.9037	0.0526627	0.0940994	4.89302	0	0.0273665	0	0	0	0
ABCB4	0.301399	1.35111	7.19078	0.793905	0.719285	4.75262	0.596336	0.109664	0.134827	0	0	0
ABCB5	0.0578163	0.00381679	0.0100229	0.00425731	0.271621	0.0300259	0	0	0	0	0.0326879	0
ABCB6	0.101274	0.231827	0.569054	0.224276	0.232279	0.276265	2.16194	2.47275	2.55074	1.4512	2.71229	2.51841
ABCB7	5.34757	5.45628	6.00878	5.61668	5.33641	5.35826	3.50731	3.38029	3.0667	3.83406	3.79369	3.40927
ABCB8	0.991995	0.676891	1.44396	1.45882	1.54455	1.68041	3.15627	1.70035	3.12811	2.30968	2.95351	3.79549
ABCB9	0.655227	1.57109	0.15556	0.505572	0.428878	0.508312	1.99642	2.93132	0.768824	0.731252	0.772157	1.39084
ABCC1	3.93649	1.04846	2.71441	4.63792	2.99273	3.54055	3.93697	0.0370928	3.63455	1.72653	1.82147	3.22307
ABCC10	1.96471	2.04116	1.63218	2.43203	2.30368	2.27136	3.20703	2.5681	2.24454	2.52724	2.75997	3.01003
ABCC11	0.0298343	0.0621162	1.30944	0.0482075	0.0131065	0.460626	0	0.0577483	0.0712916	0	0.0209652	0.084595
ABCC12	0.0990557	0	0.0247608	0.00528379	0	0.106303	0.0199223	0	0	0	0	0
ABCC2	2.55958	1.89341	9.16974	1.22582	0.913315	6.62032	0.137261	0.307341	0.436583	0.346693	0.205616	0.706592
ABCC3	0.924216	0.557665	6.0883	1.97487	0.444784	3.51657	0.202853	0	0.156447	0	0	0.0642145
ABCC4	2.91034	3.38518	2.25025	1.03845	0.793444	2.13827	2.04301	2.93274	0.34805	0.0974859	0.19477	0.641707
ABCC5	3.2003	3.24837	2.6285	3.68134	3.2246	3.4433	4.40836	3.50961	4.27516	3.22462	3.30743	3.7866
ABCC6	0.475685	0.440271	6.5935	2.73246	0.245982	4.36168	0.230649	0.0734069	0.675763	0.594247	0.0399299	0.0275737
ABCC8	1.113	1.00846	2.28707	5.30086	0.688796	5.80384	1.56399	0.176179	4.53142	3.90629	0.0656479	4.70342
ABCC9	2.71686	1.65994	6.9753	2.79851	3.21835	4.7916	0.10114	0.0124069	0.104325	0.119641	0.026551	0.0542431
ABCD1	0.497052	0.875169	2.35512	1.97605	2.13806	1.5994	2.01329	0.662277	1.60986	1.15905	1.46153	0.974407
ABCD2	0.1014	0.039164	0.378534	0.211487	0.034007	0.797311	0	0	0	0	0	0.0333459
ABCD3	4.17294	6.51251	7.10568	5.18097	5.29678	5.84025	2.74521	4.50782	3.08991	3.47236	3.4039	2.84808
ABCD4	1.40068	1.79233	3.48736	2.69353	2.78205	2.95225	4.06805	2.41083	3.70502	3.07998	3.15842	3.43638
ABCE1	3.80628	4.48361	3.35178	3.03343	3.20515	3.84417	3.34358	4.12281	2.76974	3.50562	3.71949	4.11249
ABCF1	4.6612	5.76047	4.8662	5.03974	5.95674	5.14529	4.1201	4.15323	4.37862	3.70481	4.64869	4.1747
ABCF2	4.71928	4.36685	3.3503	3.53265	3.26646	3.92832	3.76657	3.30962	3.09374	2.20653	2.79445	3.28624
ABCF3	3.44635	3.56347	3.91926	3.49393	3.44787	3.03654	3.73819	2.90283	3.35539	2.80479	2.6959	2.24905
ABCG1	2.6217	1.3571	2.33532	4.5359	3.66827	3.16402	1.42918	0.47153	3.07593	3.02932	1.44078	2.0919
ABCG2	1.62874	0.982769	4.90591	1.99667	1.55765	3.56657	0	0.2672	0	0	0	0
ABCG4	0	0.00563333	0.0294063	0.0434175	0.0813743	0.00319709	0.200207	0	0	0.0321105	0.0480187	0
ABCG5	1.01257	1.33124	6.76372	0.866836	0.74076	4.96485	0.15248	0	0	0	0	0
ABCG8	0.423172	0.961832	7.4946	0.232061	0.207998	4.94897	0.302658	0	0	0	0	0
ABHD1	2.31183	1.29093	2.13101	1.43106	1.63693	1.76313	1.16886	0	0	0	0.328182	0
ABHD10	2.74164	2.9579	3.80394	2.8738	2.97596	2.99105	3.46665	3.20096	3.6253	3.50082	3.53646	3.2029
ABHD11	1.40795	2.97585	1.33483	2.5724	3.65938	2.49758	2.94548	3.48714	3.11166	2.25081	4.66263	3.14371
ABHD12	5.78253	6.00864	5.11718	5.17632	5.83748	5.67763	3.4445	3.70635	3.18583	2.78308	3.86279	3.0186
ABHD12B	3.26597	0.261415	1.62135	0.229425	0.622377	0.820995	0.407743	0.0930059	0	0	0	0
ABHD13	1.51491	2.78824	2.42342	2.01221	1.86587	1.86968	2.43012	4.01042	3.31978	3.85319	3.38383	2.61113
ABHD14A	0.914727	0.542685	1.52237	1.19626	0.441473	1.3182	1.38759	0.890964	0.710064	1.70513	0.794923	1.29451
ABHD14A-ACY1	0	0	0	0.138992	0.0109797	0.00924094	0.0675133	0.348798	0.168415	0.257702	0	0.193545
ABHD14B	0.698367	0.834749	2.9442	1.07573	0.556502	1.57299	1.85752	2.66362	1.32744	1.80704	1.5087	2.31278
ABHD15	0.250569	1.12955	2.27644	0.194978	0.621511	1.08851	1.53851	2.91902	0.834665	0.557083	1.54566	1.5603
ABHD16A	0.125838	0.0907897	0.188851	0.314675	0.0944691	0.353788	3.61156	2.44404	3.91199	2.85126	2.4847	3.71724
ABHD16B	0.278728	0.304199	0.368154	0.404337	0.436934	0.401652	0	0	0	0	0.0836868	0
ABHD17A	2.24754	2.01431	2.91029	2.45028	2.67914	2.53319	2.43051	3.01543	2.53686	2.15513	2.8135	2.58142
ABHD17B	2.61276	2.78674	2.90256	2.41329	2.83256	2.51082	3.19592	3.28798	3.67634	3.42303	3.1162	2.08863
ABHD17C	1.6165	2.29711	1.09677	0.924159	0.995413	1.03867	2.77816	3.08853	1.47918	1.28636	1.60742	2.15657
ABHD2	3.52368	2.17031	4.32252	3.14506	2.95602	3.11647	4.77067	4.00677	3.97173	5.37509	5.47385	5.14869
ABHD3	3.19912	3.15243	2.77682	2.54686	2.58089	2.55567	3.25169	3.80177	3.34935	3.21285	3.37876	2.76122
ABHD4	1.78784	1.02751	2.37359	2.10436	2.31553	1.84835	3.44341	1.47103	2.49363	2.04366	2.42107	1.73975
ABHD5	3.95294	3.19109	3.81787	3.49245	3.69729	3.22786	1.90515	1.92554	1.76193	2.71354	2.46316	2.2542
ABHD6	1.08265	0.277169	3.78124	1.74319	0.823138	1.63586	1.41977	0.220215	0.308755	0.836846	0.915792	0.492022
ABHD8	1.70522	1.32716	1.54957	0.974933	1.25332	1.1428	2.69792	2.41401	1.99625	0.969019	2.31717	1.60693
ABI1	4.91483	4.87696	4.80717	4.26202	4.59004	4.97607	2.98666	3.68924	3.78009	4.10311	3.84761	3.87482
ABI2	1.49194	1.36733	0.749259	1.17974	1.60465	1.72126	3.02333	3.55797	3.99301	3.58967	3.30918	4.30844
ABI3	0.548288	0.344363	1.01777	1.01777	0.671158	1.46511	0.05965	0	0	0	0	0.161927
ABI3BP	2.54447	1.67215	3.34717	0.99228	2.75158	2.78107	0	0	0.748345	0	0.39927	0.0563897
ABL1	4.3739	3.44228	3.34949	3.98731	4.17231	3.68115	4.97552	3.86123	4.18237	4.33442	3.56477	3.56726
ABL2	3.25956	3.18708	2.12075	2.8232	2.71354	2.86226	3.6773	4.0521	2.89928	4.12	3.17646	3.90856
ABLIM1	3.53112	3.57273	4.45727	3.47922	3.14319	4.03825	4.17783	3.99727	2.51979	3.48781	3.51658	4.40196
ABLIM2	0.201888	0.246731	1.24884	2.81716	2.39021	3.78681	0.796686	0.407296	3.85332	2.16205	1.52433	4.90521
ABLIM3	1.4383	0.709729	4.64099	1.72467	2.48611	2.8107	0.193675	0.019588	1.11766	0.683518	1.44349	0.628326
ABR	3.05187	3.51023	2.42363	3.99767	4.22537	4.2996	2.98463	2.61799	3.42338	3.37148	4.47818	4.56816
ABRA	0	0.289869	0.15979	0.149559	0	0.0359576	0	0	0	0	0	0
ABRACL	2.22	2.36413	2.92882	2.97492	3.20765	1.78938	2.91955	2.84099	4.01723	4.8393	4.91919	0.790197
ABT1	0.48836	1.91158	1.66677	2.00749	1.75503	1.58695	2.79303	3.09152	3.15733	3.26803	2.87773	3.38458
ABTB1	1.909	0.851949	1.91399	2.34383	1.80556	1.52946	3.78167	1.71903	3.15591	2.716	1.86276	2.37719
ABTB2	1.58947	0.727568	3.05643	3.11672	1.31189	1.51435	2.26757	0.0561272	2.41419	3.43878	0.636493	0.743824
AC000003.2	0	0	0	0	0	0	0	0	0	0.134212	0	0
AC002310.13	0	0	0	0	0.233159	0	0.702214	0	0	0	0	0
AC002365.1	1.69617	0.544355	1.4377	0.423202	0	0.429276	0	0.546902	0	0	0	0
AC002398.9	0	0	0	0	0	0	1.33092	0	0	0	1.05737	0
AC002451.1	0	0	0	0	0	0.0083418	0.0610627	0	0.140185	1.23455	0	0
AC002472.1	0	0	0	0	0	0.283656	0	0	0	0	0	0
AC002472.13	0	0.0127113	0.081645	0.180506	0.103767	0.111422	0.104106	0	0.415554	0.172841	0.106935	0.619791
AC002553.1	4.22938	5.71335	4.92975	5.06279	5.09879	5.70484	0	0	0	0	0	0
AC002985.3	0	0	0	0	0	0	0	0	0	0	0	0
AC003002.4	0	0.0755708	0	0.084056	0.100989	0.0433372	0	0	0	0	0	0.953994
AC003002.6	0	0.0851528	0	0.032255	0.11367	0.0327843	0.260537	0.583921	0.294553	0.774021	0	0
AC003005.4	1.46341	0.267043	0	0.347338	0.439794	0.613906	0	0	0	0	0	0
AC003006.7	0	0	0	0	0	0.0238847	0	0	0.795669	0	1.38728	0.338462
AC003043.1	0	0	0	0	0	0	0	0	0	0	0	0
AC003101.1	1.49273	0	1.49968	0.162473	0.238893	0.381787	0	0	0	0.386644	0	0
AC003102.1	0	0	0	0	0	0	0	0	0.0825854	0	0.199167	0
AC004017.1	0.660009	0	0	0.7039	0	0	2.19377	0.462512	0	0	0	0
AC004076.7	0	0	0.455865	0.0738327	0.0887692	0	0.997799	0	0	0	0	0
AC004076.9	0.372462	0.0340111	0	0	0.0899412	0	0.654291	0.781323	0.587141	0.514157	0	0.749378
AC004381.6	2.10306	1.92057	1.58946	3.51112	3.12185	2.71538	1.35816	0.988254	3.16133	3.41645	2.31421	2.82115
AC004466.1	0	0	0	0	0	0.0184231	1.2274	0.790215	0.538362	0.334298	0.667369	0.489978
AC004528.1	0	0	0	0	0	0	0	0	0	0	0	0
AC004817.1	0	0	0	0	0	0	0	0	0	0	0	0
AC004824.2	0	0.10076	0	0	0	0	0	0	0	0	0	0
AC004899.1	0	0	0	0	0	0	0	0	0	0	0	0
AC005003.1	0.224783	0.438299	0.404245	0.366716	0.590979	0.422957	1.53851	1.34361	2.07104	1.40573	1.20117	1.4359
AC005008.2	0	0	0	0	0	0	0	0	0	0	0	0
AC005082.1	0.371189	0.815898	1.17037	0.800952	1.37959	0.811117	0	0	0	0	0	0
AC005358.1	0	0	0	0	0	0	0	0	0	0	0	0
AC005477.1	0.235366	0	0.125175	0	0.0971485	1.57171	0	0	0	0	0	0
AC005481.5	0.0618578	0	0.0528984	0.679519	0.246784	0.264454	0.536031	0	0.235134	0	0.127069	0.325654
AC005488.1	0	0	1.40858	0	0	0.236679	0	0	0	0	0	0
AC005493.1	0	0.663457	0	0.406734	0	1.11023	0	0	0	0	0	0
AC005544.1	0	0	0	0	0	0	0	0	0.0268633	0	0.670329	0
AC005549.3	0	0	0	0	0	0	0	0	0	0	0	0
AC005606.1	0	0	0	0	0	0	0	0.84679	0.570683	1.32927	0.574439	0.556509
AC005609.1	0	0	0	0.0136207	0	0	0.050952	0	0	0.476461	0.150993	0.071181
AC005779.2	0	0	0.304131	0	0	0	0.529046	0	0	0	0	0
AC005841.1	1.14359	1.22151	1.44265	1.33055	1.93242	1.5558	0	0	0	0	0	0
AC006014.1	0	0.703798	0	0.433744	0.277328	0	0	0	0	0	0	0
AC006116.20	0.0484831	0	0.0414331	0.199388	0.0734714	0.0357812	0	0	0	0.327411	0.131948	0
AC006126.3	0	0	0	0	0	0	0.593378	0	0	0	0	0
AC006132.1	0	0	0	0	0	0	0	0.399979	0	0	0.228688	0
AC006156.1	0	0	0	0	0	0.0204932	0	0	0	0	0	0
AC006372.1	0	0	0	0.0253547	0.14684	0.0257718	0	0	0	0	0	0
AC006435.1	0	0	0	0	0	0	0	0	0.14913	0.135509	0	0
AC006449.1	0	0	0	0	0	0	0	0	0	0	0	0
AC006455.1	0	0	0	0	0	0	0	0	0	0	0	0
AC006486.1	0.695693	0.181193	0.121735	0.136882	0.783854	0.0970171	0.461708	0.489255	0.831039	1.23095	1.10944	0.675346
AC006486.9	0	0.158386	0	0.119423	0.0733423	0	0.99465	0	0	0	0	0
AC006538.4	0	0	0	0	0	0	0	0	0	0.985105	0	0
AC006547.14	0.0745736	0	0.124922	0.385971	0.216848	1.00967	0.78787	0	2.1472	0.374711	0	3.21405
AC006946.15	0	0.148827	0.251751	0.510253	0.227663	0.790082	0.106441	0.285174	0.445152	0.604972	0.304522	0.896709
AC006967.1	0	0	0	0	0	0.412933	0	0	0	0	0	5.79218
AC007040.11	0.0243308	0	0	0	0	0.00898637	0.445196	0.0347481	0.523134	0.0993801	0.17829	0.113166
AC007204.1	3.16759	2.8288	1.66831	3.21895	3.60417	3.63025	0	0	0	0	0	0
AC007216.2	0	0	0	0	0	0	0	0	0	0	0	0
AC007375.1	0	0	0	0	0.0102704	0	0.441937	0	0.276795	0.383857	0.450695	0
AC007377.1	0	0	0	0	0	0.347846	0	0	0	0	0	0
AC007382.1	0	0.310827	0.962772	0.181553	0	0	0.592838	0.569044	1.76515	1.91309	1.02848	0.778217
AC007390.5	1.29292	1.25609	1.42002	0.846212	1.17618	1.28074	3.68622	3.54946	3.49995	3.36159	3.63244	3.86779
AC007401.2	0	0.651036	0.678369	0.252009	0.428698	0.691029	0.567749	0.544783	0.361255	0	0.57854	0
AC007405.2	0.0506885	0.112481	0.279044	0.141931	0.0552592	0.373604	0.0689769	0.188763	0.429507	0.1805	0	1.02397
AC007421.1	0	0	0.478722	0.585383	1.14382	0.88589	0	0	0	0	0	0
AC007431.1	0	0	0	0	0.0283855	0	0	0	0	0	0	0
AC007461.1	0	0	0	0	0	0.134964	0.196893	0	0.601901	0	0	0.269906
AC007557.1	0	0	0	0	0	0	0.841097	0	0.951584	1.28443	0	1.0796
AC007773.3	0	0	0	0	0	0	0	0	0	0	0	0
AC007919.2	0	0	0	0	0	0	0	0	0	0	0	0
AC007952.1	0	0	0	0	0.756026	0	0	0	0	0	0	0
AC007952.5	0	0	0	0.0500961	0.0380011	0.42357	0.342335	0.0890937	0	0	0	0.129871
AC007952.6	0	0	0	0	0	0	0.580653	0	0	0	0	0
AC007956.1	0	0	0	0	0	0	0	0.584203	0	0.436738	0	0.438182
AC007965.1	0	0	0	0	0	0	0	0	0	0	0	0
AC008060.7	0	0	0	0	0	0	0	0	0	0	0	0
AC008132.1	0	0	0	0.0210762	0.476423	0.600395	0	0	0	0	0	0
AC008132.13	0	0.00917321	0.0120583	0.766316	0.0154268	0.0309746	0.0757847	0	0.152364	0.129774	0.0197655	0.097611
AC008267.1	0	0	0	0	0	0	0.235945	0	0.39455	0.312399	0.125504	0.169911
AC008271.1	0	0	0	0.647173	0	0	0	0	0	0.397588	0	0
AC008372.1	0	0	0	0	0	0	0	0	0	0	0	0
AC008387.1	0	0	0	0	0	0	0	0	0	0	0	0
AC008394.1	0	0	0	0	0	0	0	0	0	0.101473	0	0
AC008443.1	0	0	0	0	0	0	2.3723	2.73693	1.7693	2.72273	2.33118	4.23351
AC008498.1	0	0	0	0	0	0	0	0	0	0	0	0
AC008686.1	0	0.25288	0.741786	0.439585	0.756026	0.05132	0	0	0	0	0	0
AC008914.1	0	0	0	0	0	0	0	0	0	0	0	0
AC008948.1	0	0	0	0	0	0	0	0	0	0	0	0.546387
AC008964.1	0	0	0	0	0	0	0	0	0	0.0986679	0	0
AC009041.2	0	0	0	0	0	0	0	0	0	0	0	0
AC009060.1	0	0.0899917	0	0.100041	0	0.241826	1.76324	2.80443	2.3715	2.34494	1.99938	2.27155
AC009065.1	0	0	0	0	0	0	0	0	0	0	0	0
AC009365.3	0	0	0	0	0	0	0	0	0	0	0	0
AC009403.2	0.124276	1.29695	1.54462	0.970153	0.9728	1.11437	2.82752	2.23035	1.76515	2.46634	2.27632	3.13752
AC009802.1	0	0	0	0	0	0	0	0	0	0	0	0
AC009892.10	0	0	0.15897	0	0	0.0706652	0	0	0	0	0	0
AC009977.1	0	0	0	0	0	0.64325	0	0	0	0	0	0
AC010327.2	0	0	0	0	0	0	0.139612	0.0457581	0.213984	1.19563	0.313314	0.131331
AC010336.1	0	0	0	0	0	0	1.29046	0.681345	0.695674	0.561983	1.54836	1.2163
AC010368.2	0	0	0	0	0	0	0	0	0	0	0	0
AC010441.1	0	0	0	0	0	0	1.53143	0.999577	1.41874	1.32238	1.60494	3.02989
AC010536.1	0	0.884098	0.230306	0.911088	0.621429	0.938388	1.82465	1.92477	2.43472	1.32966	1.0685	2.40687
AC010547.9	0	0	0	0.0213094	0	0	0.767528	0.417202	1.09222	0.72173	0.842825	1.62304
AC010642.1	0.147248	0.245674	0.0646102	0.332142	0.224256	0.157225	2.65687	2.77373	2.76267	1.9292	1.94873	2.82069
AC010646.3	0	0	0	0	0	0	0.431106	0	0	0	0	0
AC010760.1	0	0	0	0	0	0	0	0	0	0	0	0
AC010877.1	0	0	0	0	0.16843	0.273007	0	0	0	0	0	0
AC011239.1	0.175846	0.171172	0	0.40916	0.538966	0.561908	0.235758	0	0	0.312158	0	0
AC011294.3	0	0	0	0	0	0	0	0	0	0	0	0.143424
AC011298.1	0	0	0	0	0	0	0	0	0	0	0	0
AC011308.1	0	0	0	0	0	0	0	0	0	0	0	0
AC011366.3	0	0.0667314	0.6986	0	0.59516	0.215454	0	0.251481	0	0	0.26875	0
AC011475.1	4.29953	2.68918	1.76137	2.9551	3.06135	1.34771	0	0	0	0	0	0
AC011484.1	0	0	0	0	0	0	0.0732331	0	0.0860407	0	0	0
AC011500.1	0	0.0736817	0.351394	0.0819608	0.277328	0.199832	0	0	0	0	0	0
AC011530.4	0	0	0	0	0	0.0905183	0.469896	0	0	0.25555	0.378568	0
AC011551.3	0	0.0813967	0	0	0	0	0.576056	0	0.520438	0.585781	1.09066	0.427859
AC011755.1	0	0	0.0881309	0	0	0.00975784	0	0	0	0.096059	0	0
AC011897.1	0	0	0	0	0	0	2.31246	0.696749	2.04966	2.90646	2.45864	1.32558
AC011997.1	0	0.130996	0	0	0.0677187	0.659378	0	0.467106	0	0	0	0.992315
AC012067.1	0	0	0	0	0	0	0	0	0	0	0	0
AC012123.1	1.88323	0.0625244	0	1.05003	0.523997	0.398493	0.953271	0.161919	4.39984	3.84141	0.767598	1.21241
AC012215.1	0	0	0	0	0	0	0.0367351	0.500486	0.0453842	1.00364	0	0.30677
AC012313.1	0.1105	0.20754	0	0.040916	0.0733423	0.101799	0.149281	0.271963	0	0	0	0.385989
AC012360.1	0	0	0	0	0	0	0	0	0	0	0	0
AC012360.2	0	0	0	0	0	0	0	0	0	0	0	0
AC012414.1	0	0	0	0	0	0	0	0	0	0	0	0
AC012485.1	0	0	0	0	0	0.245384	0	0	0	0	0	0
AC012493.2	0	0	0	0	0	0	0	0	0	0	0	0
AC013269.5	0	0	0	0	0	0	0	0	0	0	0	0
AC013449.1	0	0.732183	0.211853	0.681196	0.216707	0.56282	0	0	0	0	0	0
AC013468.1	0	3.27577	2.33155	1.71359	2.54147	3.18771	0	0	0	0	0	0
AC013469.1	0	0	0	0	0	0	0	0	0	0	0	0
AC015660.1	0	0	0	0	0	0	0	0	0	0	0	0
AC015688.3	0	0	0	0	0	0	0	0	0	0.72862	0	0.250744
AC015987.2	0	0	0	0	0	0	0.0867423	0	0	0	0.17223	0.120599
AC015989.1	0	0.932249	0.845377	0	2.022	1.34771	0	0	0	0	0	0
AC015989.2	0	0	0	0	0	0	0	0	0	0	0	0
AC016251.1	0	0.174698	2.07666	0.364253	0.901356	1.1404	0	0	0	0	0	0
AC016559.1	0	0	0	0.186713	0	0	0	1.3188	0.694163	0.776096	1.0506	1.98065
AC016586.1	0	0.0846906	0.0890159	0.0384074	0.0462919	0.095679	1.01609	1.91552	0.974758	0.981032	1.06924	1.36867
AC016722.1	0	0.0759929	0.040496	0	0	0.0349703	0.449807	0.231492	0.147884	0.0870948	0	0.402403
AC016722.2	0	0.0731232	0.0325298	0	0	0	0.150433	0.188304	0.119647	0	0	0
AC016745.1	4.62518	1.56539	3.48111	2.67164	1.63862	3.62086	0	0	0	0	0	0
AC016752.1	0	0	0	0	0	0	0	0	0	0	0	0
AC016757.3	0	0.0360685	0	0.0269107	0.0163221	0	0.050573	0.91269	0.668529	0.522969	0.409793	0.0706551
AC016885.1	0	0	0.349406	0	0	0	0	0	0	0	0	0
AC017028.1	0	0.639078	0.983904	1.75847	2.28762	1.75287	0.83626	0	0.549383	0	0.850833	1.91171
AC017081.1	0.8438	0.174698	0.592783	0.364253	0.230897	0.196596	1.96475	1.82474	2.18031	2.59352	3.18164	2.31659
AC017104.2	0.340911	0.602253	0.295414	0.13268	0.882887	0.526741	0.448956	0	0	0	0	0
AC018445.1	0	0	0	0	0	0	0	0	0	0	0	0
AC018470.1	0	0	0	0	0	0	0	0	0.109543	0	0.0954337	0
AC018512.1	0	0	0	0	0	0.367036	0	0	0	0	0	0
AC018630.1	0	0	0	0	0	0.102423	0	0	0	0	0	0
AC018755.1	2.81121	0.459951	1.04557	1.496	1.73841	1.59196	1.47023	0.492266	0.898934	1.65998	1.04399	1.65423
AC018816.3	0	0.234406	0.389041	0.385327	0.0189404	0.519551	0	0.395504	0	0	0	0
AC018867.1	0	4.28537	4.49261	3.94472	4.41295	4.09603	0	0	0	0	0	0
AC018867.2	0	0	0	0	0	0.264874	0	0	0	0	0	0
AC019171.1	0	0	0	0	0	0	0	0	0	0	0	0.26614
AC019206.1	0	0.467975	1.22927	0	0.42698	2.04064	0	0	0	0	0	0
AC019294.1	0	0	0	0.257879	0.161273	0.339468	0.220113	0	0	0	0	0.430652
AC020629.1	0	0	0	0	0.316051	0	0	0	0	0	0	0
AC020907.1	0	0	0	1.51298	0.108579	0.31159	0.795171	0	0	1.95991	0.80921	0.298524
AC020922.1	0	0	0	0	0	0	2.49053	2.20449	2.64916	2.47988	3.11517	2.26233
AC020952.1	0	0	0	0	0	0	0	0	0	0	0	0
AC021218.2	0	0	0.106138	0	0	0.00788911	0	0	0	0	0	0
AC021860.1	0	0.0368449	0.184154	0.265443	0.0615647	0.0822578	1.85785	1.48146	2.73331	1.49186	1.26217	1.41361
AC022210.1	0	0	0	0	0	0	0	0	0	0	0	0
AC022400.2	0	0	0	0	0	0	0.552873	0	0.351143	0	0	0
AC022431.2	0	0.045521	0	0.0506913	0.0308452	0.172796	0	0	0	0	0	0.251773
AC022498.1	0.451184	0.440221	1.13429	0.702426	0.537974	0.477572	2.67672	2.43103	2.22294	0.697788	0.642659	0.254521
AC022532.1	0	0.0203066	0	0.066868	0.15662	0	0.970002	1.27826	1.88265	2.11881	0.986208	0.743736
AC022819.2	0	0	0	0	0	0	0	0	0	0	0	0
AC023469.1	0	0	0.185996	0	0.0982832	0.917994	0	0	0	0	0	0
AC023590.1	0.357156	1.62184	1.18722	1.08176	0.256109	0.679852	0	0	0	0	0	0
AC023632.1	1.17741	0.753246	0.604496	0.782997	0.910677	0.729358	0	0	0	0	0	0
AC024257.1	0	0	0	0	0.0130456	0	1.83325	0.345958	0.620883	1.16363	0.302308	1.38011
AC024580.1	3.15682	4.81012	7.35203	8.08836	7.10834	6.9625	0	0	0	0.837555	0	0.267157
AC024592.12	0	0	0	0	0	0	0.0436651	0.0696726	0	0.280788	0.216043	0.119643
AC024940.1	0.0654937	0.163958	0	0.0708712	0.178683	0.184594	0.172754	0	0.104422	0	0	0.123648
AC025262.1	0	0	0	0	0	0	0	0	0	0	0	0
AC025263.3	0	0	0	0	0	0	0	0.643036	0	1.47182	0.431245	0
AC025278.1	0	0	0	0	0	0	0	0	0	0	0	0
AC025287.1	0	0.51624	0.703987	0.847932	0.568899	1.21923	0	0	0	0	0	0
AC026202.1	0	0	0	0	0	0	0	0	0	0	0	0
AC026310.1	0	0	0	0	0.0396533	0	0	0	0	0	0	0
AC026369.1	0	0	0	0	0	0	0	0	0	0	0	0
AC026407.1	0	0	0	0	0	0	0	0	0	0	0	0
AC026461.1	0	0	0	0	0	0	0	0	0	0	0	0
AC026703.1	0	0	0	0	0	0	0.16035	0.0486691	0.0852308	0.364072	0.136993	0
AC026740.1	0	0.337637	0	0.0520966	0.208571	0.0787069	1.97317	2.52932	1.86047	1.79285	2.31956	1.74529
AC027228.1	0	0	0	0	0	0	0.726948	0.108245	0.254946	1.35617	1.17423	0
AC027307.3	0	0	0	0	0	0	1.27128	1.81184	1.73805	1.10718	1.64217	2.01787
AC027309.1	0	0	0	0	0	0	0	0	0	0	0	0
AC027763.2	0.0984136	0.823674	0.567018	0.502528	0.622545	0.736104	1.17432	2.18805	1.8271	2.26758	2.23043	3.23778
AC037199.1	0	0	0	0	0	0	0	0	0	0	0	0
AC037459.4	0	0	0	0	0	0	0	0	0	0.400865	0	0
AC040160.1	0	0	0	0	0	0	0	0	0.194951	0.244832	0	0
AC040977.1	0	0	0	0	0	0	0	0	0	0.856599	0	0
AC051642.1	0	0	0	0	0	0	0	0	0	0	0	0
AC055736.1	0	0	0	0	0	0	0	0	0	0	0	0
AC061975.10	0	0	0	0	0	0	0	0	0	0	0	0
AC061992.1	0	0	0	0	0	0	0	1.51219	1.84194	1.40914	1.69638	0.752576
AC062017.1	0	0.604126	0.50702	0.739353	0.743493	0.931594	0	0	0	0.546236	0.23024	0.777236
AC064874.1	3.47166	2.63009	2.49186	2.73419	3.84155	2.63566	0	0	0	0	0	0
AC068039.1	0	0	0	0	0	0.275831	0	0	0	0	0	0
AC068533.7	0	0	0.667231	0.284645	0.0792756	0.231698	0.624794	1.58217	0.447542	1.64938	1.68887	1.98868
AC068620.1	0	0	0	0	0	0	1.72416	0	1.23847	1.36035	0	0
AC068987.1	0	0	0	0	0	0	1.09893	1.19087	1.26825	1.56708	0.735335	0.567985
AC069368.3	0.0830855	0.0543716	0	0	0	0	0.536634	0.354853	0.129477	0.365505	0	0.814294
AC069547.1	0	0.107892	0	0	0.0150264	0.0863031	0	0	0	0	0	0
AC069547.2	0	0	0	0	0.0600455	0	0	0	0	0	0	0
AC073063.1	0	0	0	0	0	0	0	0	0	0	0	0
AC073188.1	0	0	0	0	0	0	0	0	0	0	0	0
AC073333.1	0	0	0	0	0.120063	0	2.91278	2.95075	2.07429	3.13351	1.69026	1.5431
AC073342.1	0	0	0	0	0	0	0	0	0.694163	0	0	0
AC073343.1	5.47969	2.42283	1.10596	2.47659	3.4966	4.17527	2.39844	0.266932	1.00605	0.472554	1.06538	3.00227
AC073528.1	0	0	0	0	0	0	0	0	0	0	0	0
AC073569.1	0	0	0	0	1.67999	0	0	0	0	0	0	0
AC073610.5	0	0	0	0	0	0	0	0	0	0	0	0
AC073657.1	0.499448	0	0	0	0	0.296265	0	0	0	0	0.659563	0
AC074091.13	0	0.0366413	0	0	0.0967543	0.114575	0.52105	0	0.118442	0	0.0525363	0.205395
AC074212.3	0	0	0	0	0.0342936	0.0145222	0	0	0	0	0	0
AC074389.6	0	0	0.397761	0.0808966	0.202925	0.221722	0	0	0	0	0	0
AC078925.1	0	0	0	0	0	0	0	0	0	0.354171	0	0
AC079210.1	0	0.166774	0.259522	0.105611	0.156709	0.187741	0.852728	0.655437	1.41383	1.44534	1.02193	0.684748
AC079341.1	0	0	0	0	0.0318333	0	0	0.0626377	0	0	0	0
AC079354.1	0.192005	0.135369	1.22834	0.211333	0.120409	0.227538	0.055182	0.103256	0.127012	0.0986081	0	0
AC079354.2	4.79759	2.72678	2.04863	1.22025	1.86415	2.97384	0	0	0	0	0	0
AC079602.1	0	0	0.584443	0	0	0.0560972	0	0	0.262257	0.080608	0.0610222	0
AC079612.1	0	0.018998	0	0.0106278	0	0	0	0	0	0	0	0
AC083862.1	0	0	0	0	0	0	0	0	0	0	0	0
AC084121.16	0	0	0	0	0	0	0	0	0	0	0	0
AC087239.1	0	0.527921	0	0	0	0	0	0	0	0	0	0
AC087477.1	0	0	0	0	0	0	0	0	0.373553	0	0	0
AC087645.1	0	0	0	0	0	0	0	0	0	0	0	0
AC090186.1	0	0	0	0	0	0	0	0	0	0	0	0
AC090427.1	0	0	0	0	0	0	0	0	0	0	0	0
AC090574.1	0	0	0	0	0	0	0	0	0	0	0	0
AC090616.2	1.1267	1.80728	1.06331	1.50114	1.74729	1.89607	0.474072	0.167846	0.106373	0.5272	0.179724	0.542113
AC090673.2	0	0	0	0	0	0	0	0	0	0	0	0
AC091150.1	0	0	0	0	0	0.0368831	0	0	0	0	0	0.859868
AC091801.1	0.0619631	0	0	0	0.0273912	2.61896	0	0	0.0988634	0	0.167328	3.07743
AC091948.1	0	0	0	0	0	0	0	0	0	0	0	0
AC092291.2	0	0	0	0	0	0	0	0	0	0	0	0
AC092384.1	0	0	0	0	0	0	0	0	0	0	0	0
AC092675.3	0	0.0595425	0	0	0	0	0	0	0	0	0	0
AC092687.4	0	0	0	0.768308	0.173122	1.17066	0	0	0	0	0	1.0874
AC092782.1	0	0	0	0	0	0	0	0	0	0	0	0
AC092811.1	0.0652198	0.636237	1.27455	1.93519	1.22222	1.09645	0.172058	0.164163	0	0.22941	0	0
AC092850.1	0	0	0	0	0	0	0	0	0	0	0	0
AC092964.1	2.75168	2.79595	3.14118	2.47497	2.66532	3.01672	0	0	0	0	0	0
AC092964.2	0	0	0	0	0	0	0	0	0	0	0	0
AC093157.1	0.0565703	0.0728846	0	0.0207003	0.0249812	0.0622252	0.409912	1.32835	0.331749	0.376395	1.29679	0.300018
AC093323.1	0	0	0	0	0	0	0.326658	0	0	1.02666	0.333389	0.440958
AC093677.1	0	0.294153	1.33941	0.194308	0.061517	0.411185	0	0.176276	0	0	0	0
AC093802.1	0	0	0	0	0	0	0	0	0	0.0615246	0	0
AC096582.1	0	0	0	0	0	0	0	0	0	0	0	0
AC096644.1	3.2344	0.214472	0	0	0	0	0	0	0	0	0	0
AC096677.1	0	0.0943113	0	0.0533646	0.0953357	0	2.96669	3.80512	2.77781	2.40658	3.72955	2.43831
AC097381.1	0	0	0.20101	0	0	0.0306551	0	0	0.130247	0	0.113574	0
AC099344.1	0	0	0	0	0	0.471206	0	0	0	0	0	0
AC099552.4	0	0	0	0	0	0	0	0	0	0	0	0
AC102948.2	0	0	0	0	0	0	0	0	0	0	0	0
AC103801.2	0	0	0	0	0	0	0.49218	0.660151	1.1372	0	0.272591	0.89376
AC103809.2	0	0	0	0	0	0	0	0	0	0	0	0
AC104057.1	0	0	0	0.380681	0	0.0219748	0	0	0	0	0	0.215363
AC104472.1	0	0.0867364	0	0.096434	0.0149886	0	0.258794	0.247247	1.73064	0.919283	0	0
AC104532.2	0	0.0597436	0	0	0	0	0	0	0	0	0	0
AC104534.3	0	0	0	0	0	0	0	0	0	0	0	0
AC104667.3	0	0	0.303137	0.0236387	0	0.116326	0.0876062	0	0.198833	0	0.0895665	0.338274
AC104794.4	0	0	0	0	0	0.181049	0	0	0	0	0	0
AC104809.3	0	0	0.150348	0.114734	0.364709	0.161352	0.0554891	0	0.327132	0	0.214703	0.254697
AC104841.2	0	0	0	0	0	0	1.39185	0	1.28544	0	0.570116	0.736797
AC105020.1	0.169956	0.0289226	0.110947	0.0322287	0.0767042	0.0246376	0.37811	0.406886	0.324911	0.232341	0	0.164075
AC106017.1	0	0	0	0	0	0	0	0	0	0	0	0
AC106873.4	0.867612	0.666929	1.76137	1.17098	1.55824	1.49453	0	0	0	0	0	0
AC106876.2	0	0	0.905484	0.0939651	0	0.206564	0	0	0	0	0	0
AC107021.1	0.778512	0.423075	0.323209	0.296432	0.0520794	0.327777	0	0	0	0	0	0
AC108868.1	0	0	0	0	0	0	0	0	0	0	0	0
AC109583.1	0	0	0	0	0	0	0	0	0	0	0	0
AC109829.1	0.86856	0.307773	0.304131	0.136823	0.486226	0.743482	0	0	0	0	0	0
AC110084.1	0	0.474305	2.02613	0	0.336183	0	0	0	0	0	0	0
AC110615.1	0	0	0	0	0	0	0	0	0	0	0	0
AC110619.2	0	0.0590702	0.253964	0.329339	0.486973	0.0668109	0.234739	0	0.27325	0.310842	0.346142	0.457216
AC110771.1	0	0	0	0	0	0	0	0.351977	0.228188	0	0	0
AC110781.3	0	0.0934486	0.283025	0.171636	0.110783	0.155538	0	0	0	0	0	0.0857443
AC110792.1	0	0	0	0	0	0	0	0	0	0	0	0
AC111200.1	0	1.25191	0	0	0	0	0	0	0	0	0	0
AC112205.1	0	0	0	0	0	0	0	0	0	0	0	0
AC112693.2	0	0	0	0	0.0238567	0	0	0.0700374	0	0	0	0.102398
AC112715.2	0	0	0	0.108576	0.249672	0.162456	0	0	0	0	0	0
AC112721.1	0	0	0	0.128362	0.0400025	0	0.435773	0	0	0.310247	0	0
AC114494.1	0	0	0	0	0	0	0	0	0	0	0	0
AC114546.1	0	0	0	0	0	0	0	0	0	0	0	0
AC114783.1	0	0	0	0	0	0	0	0	0	0	0	0
AC115618.1	0.11689	0.184842	0.193951	0.367077	0.102619	0.310674	0.157793	0.150519	0.268559	0.704065	0.0828708	0
AC116407.2	0	0	0.172857	0	0.0911445	0.0390363	0	0	0	0	0	0
AC117395.1	0	0	0.0619858	0.052723	0	0	2.3277	1.68456	2.82294	3.25416	2.52662	2.3969
AC117834.1	0	0	0	0	0	0	0	0	0	0	0	0
AC119673.1	0	0	0	0	0	0	0.0875549	0	0.102779	0.117878	0	0
AC120194.1	0	0	0	0	0	0	0	0	0	0	0	0
AC121757.1	0	0	0	0	0	0	0	0	0	0	0	0
AC124890.1	0.843899	0.838052	0.309372	0.245951	1.07931	0.407497	1.06255	1.6138	1.34965	1.74531	1.69041	0.705454
AC126614.1	0	0	0.465442	0	0.573054	0.113753	0	0	0	0	0	0
AC127496.1	0.171604	0.076635	0.100017	0.126038	0.0262892	0	1.44881	1.77144	1.01489	0.770745	1.58771	0.920195
AC129492.6	0	0.0763868	0	0	0.0131607	0.353319	0.156965	0	0	0	0.497301	1.84292
AC131097.4	0	0.149456	1.67909	1.69261	2.41724	1.349	0	0	0	0	0	0
AC131935.1	0	0	0	0	0	0	0	0	0	0	0	0
AC131971.1	0.598965	1.0933	1.06819	0.60477	0.916744	0.716171	0	0	0	0	0	0
AC132186.1	0	0	0	0	0	0	0.354991	0.705233	0.579043	1.35946	0	0.527631
AC132192.1	0	0	0	0	0	0	0.477893	2.12525	0.549383	0	0.850833	0
AC132216.1	0	0	0.924392	1.1148	1.47642	0.225628	0	0	0.399644	0	0	0
AC132872.2	0	0	0.179359	0.0200994	0	0.0204306	0.0747337	0.139039	0.170554	0	0	0.201135
AC135048.1	0	0	0	0	0	0	0	0	0	0	0	0
AC135178.1	0	0.391723	0.777273	0.897225	0.768986	1.55492	1.76908	1.76578	2.25994	2.825	1.26782	3.83911
AC135983.2	0	0	0	0	0.00435686	0.00366559	0	0	0	0	0	0
AC136297.1	0	0	0	0	0	0	0	0	0	0	0	0
AC136604.1	0	0.0376287	0.35408	2.04434	2.04179	0.23856	0	0	0	0.542065	0	0
AC137056.1	0	0	0.178669	0	0	0	0	0	0	0	0	0
AC137932.1	0	0.0661255	0.0252168	0.153312	0.0194184	0.175273	0.191098	0.570585	0.0474405	0.727056	0.300817	2.79454
AC138393.1	0	0	0	0.490871	0	0	0	0	0	0	0	0
AC138517.1	0	0	0	0	0	0	0	0	0	0	0	0
AC138647.1	0	0	0.136968	0	0	0.0900105	0	0	0	0	0	0
AC138655.1	0	0	0	0	0.0197562	0	1.9134	0.578815	0.861057	1.58506	0.571966	0.888751
AC138969.4	3.41193	3.10568	2.45804	4.46535	3.9246	3.85401	4.21653	3.41024	3.87004	4.97237	3.61695	4.22777
AC139100.2	0	0	0.0201474	0	0.005188	0.0173815	1.02803	0.537448	1.40766	0.635381	0.501864	2.17892
AC139426.2	0	0.298671	0	0.395954	0.402778	0.227198	1.40361	0.583223	0	0.139842	0.68905	1.30647
AC139768.1	0	0	0	0	0	0	0	0	0	0	0	0
AC140061.12	0	0.092826	0.232529	0	0	0	1.69942	1.52168	1.73165	1.54179	0	2.61795
AC140481.2	0	0	0	0	0.00792838	0	0	0	0	0	0	0
AC142381.1	0	0	0	4.31442	0.155259	0	0	0	0	0	0	0
AC144568.2	0	0	0	0	0	0	0	0	0	0	0	0
AC145676.2	0	0.182191	1.61401	0.808033	0.867856	1.0438	0	0.0693208	0	0	0	0
AC174470.1	0	0	0	0	0	0	1.30902	2.54332	1.99822	0	2.60461	2.53033
AC187652.1	0	0	0.174807	0	0.0468374	0.0779423	0.499651	0	0	0	0	1.45778
AC226150.4	2.10564	1.26062	1.07185	0.603229	0.783674	0.883124	0	0	0	0	0	0
ACAA1	0.84719	1.36768	6.57353	1.65101	1.1917	3.42668	1.9701	1.72436	1.4076	2.06911	1.56334	1.72202
ACAA2	4.347	4.1067	7.64042	3.52681	3.62763	4.78558	4.06324	3.85575	5.40839	3.84312	4.55392	3.58004
ACACA	4.60387	5.6612	5.05096	4.97369	4.50138	5.30741	3.36367	4.51671	3.69736	3.15067	3.15717	4.0547
ACACB	2.31707	2.07891	7.03824	1.33266	1.55666	4.06024	2.60965	1.54392	1.96477	0.213398	0.229338	0.232819
ACAD10	1.83925	2.50277	3.1809	3.07436	2.48798	2.63014	3.06016	2.3722	2.65959	2.79547	2.13702	2.43184
ACAD11	0.325906	0.0369282	0.77941	0.113635	0.0373374	0.166737	5.0309	2.22804	3.71706	2.60787	2.62696	1.75045
ACAD8	1.55661	3.00872	3.76108	3.04226	3.64614	2.50518	2.37197	2.90761	1.99445	2.48074	3.27262	1.78234
ACAD9	5.58736	5.41599	5.42475	5.62971	5.58249	4.56318	5.41827	3.77588	4.47848	3.85775	3.82909	3.11866
ACADL	0.428072	0.825463	5.94185	1.00802	1.0919	3.03148	1.56719	0.513599	0.0783787	0.0457036	0.682567	0
ACADM	4.89638	7.30714	8.04094	5.25584	5.80698	6.38375	2.35054	4.57589	3.76242	3.83332	3.98219	3.58715
ACADS	1.62618	1.66313	6.8946	2.18385	2.1886	3.82802	2.15231	1.29444	1.60077	1.0465	1.31154	1.77555
ACADSB	1.3567	7.69965	8.2674	1.93213	2.38629	6.22741	2.23638	7.00948	1.98303	1.8722	2.40313	2.6906
ACADVL	5.10925	6.09174	8.0064	6.16076	6.11604	6.96263	4.71205	4.52733	4.18206	3.84186	4.24858	5.739
ACAN	2.37043	0.935644	2.37375	0.296578	3.77489	1.61297	0.0136473	0	0	0	0	0
ACAP1	0.255585	0.408327	1.07938	0.675551	0.391638	1.20543	0.0592326	0.0564128	0	0	0	0.30552
ACAP2	4.02318	4.00532	3.59616	3.38403	5.14464	3.58615	4.02404	3.46982	5.06835	4.12312	5.75809	3.44178
ACAP3	0.762213	2.05549	1.79142	3.19216	3.32014	2.64174	2.68647	3.2781	3.18549	3.89886	3.8152	4.34743
ACAT1	2.99917	4.36946	8.10558	3.97563	4.07806	5.81981	1.57851	1.72863	1.0057	2.09906	2.4599	1.85286
ACAT2	2.05308	3.41185	5.1627	2.67472	3.33862	2.87563	1.85091	3.26864	2.53191	3.23046	4.02907	1.30293
ACBD3	4.39045	5.09879	3.66742	4.18006	3.98221	4.05109	4.38586	4.6414	4.17503	4.71985	4.12782	4.52698
ACBD4	0.0842611	0.932976	4.77999	2.17898	1.22903	2.66193	1.84032	0.876527	1.38965	1.22957	1.14265	1.36948
ACBD5	5.50136	5.48763	8.10335	4.85203	5.20237	7.1524	2.75157	3.11837	3.1393	3.19546	3.13316	3.89239
ACBD6	5.58908	6.13973	4.88472	5.92242	5.52663	6.02546	4.66303	4.2951	3.89395	4.59889	3.84509	4.61625
ACBD7	1.81835	1.17665	0.641596	2.26809	2.64204	2.21088	1.68468	2.72185	4.41484	3.94523	3.89483	3.31588
ACCS	0.799624	1.5806	2.41445	1.61199	1.45539	1.70184	3.608	2.44704	2.4017	1.58967	1.77458	3.30567
ACCSL	0	0	0.312624	0.0209865	0.0253261	0	0	0	0	0	0	0
ACD	2.5762	2.91425	1.91362	2.51342	2.27582	2.50586	2.06678	2.6277	2.29755	2.04003	1.84956	2.72695
ACE	1.03457	0.300884	0.8491	1.12682	1.59139	1.18932	1.15573	0.0533745	0.716153	0.281675	0.165531	0.573032
ACE2	0.157941	0.672101	2.12756	0.416272	0.0595061	0.574137	0.109991	0.170729	0.169488	0.100125	0	0
ACER1	0.274477	0	0.739777	0	0	0.0940508	0	0	0	0	0	0
ACER2	1.65232	1.10242	1.70085	2.14531	2.34976	1.51322	1.34	1.61557	2.05763	2.88121	2.32314	2.19887
ACER3	1.73617	1.68675	1.56414	1.4302	2.1779	1.62466	2.68164	2.06289	2.66302	2.10166	2.76919	1.86535
ACHE	0.028987	0.0374494	0.187025	0.102112	0.0686761	0.181688	0.152092	0.0376572	0.0465644	0	0.0404525	0.0553416
ACIN1	4.8281	4.57435	4.74531	5.79375	4.98341	5.15414	5.47042	4.0036	4.87671	5.40364	4.29575	5.02494
ACKR2	0.398751	0.0383009	1.74341	0.83216	0.0764378	0.455464	0.5963	0	0.35676	0.847713	0.183658	0.146242
ACKR3	3.51433	0.685429	1.00024	4.33393	1.80294	1.22046	2.97951	0.232345	1.89116	3.63614	0.129544	0.97744
ACKR4	2.23169	0.846684	4.44889	2.17839	1.98822	2.83018	0.599274	0.230928	0	0.149564	0.113872	0
ACLY	4.79858	6.16609	4.29131	5.40832	5.24406	4.7035	4.19134	5.50147	5.12568	4.93465	5.00297	4.14499
ACMSD	1.04271	0.970688	7.39395	1.4842	1.50598	4.55451	0	0	0	0	0	0
ACN9	2.98837	2.22782	2.23234	1.44491	2.02078	2.08899	2.09972	1.61162	2.18889	2.10696	2.77592	2.14409
ACO1	2.74789	3.56547	6.24081	3.30849	3.33689	3.77925	2.81297	2.79036	2.13026	2.70157	2.87209	1.646
ACO2	3.80166	5.21623	5.45391	4.50919	4.67574	4.04279	3.1374	4.24163	3.93463	3.16904	4.10611	2.5717
ACOT1	0	1.30714	5.90864	1.89335	1.88464	2.95039	0.868312	0.472533	1.00255	0.317582	0.64931	0.341839
ACOT11	0.982948	1.48286	0.292348	1.52149	1.84105	1.24631	3.38344	2.80288	2.08123	0.759781	1.9752	3.31825
ACOT12	0.168512	0.809446	6.9603	0.441692	0.191627	4.61997	0	0.0570842	0.137668	0	0.120084	0
ACOT13	1.23943	1.22616	3.71336	1.29318	0.942449	2.01141	1.96427	2.0428	2.75788	3.06216	2.15442	3.1431
ACOT2	1.43928	2.42617	6.2616	2.85442	3.81744	4.60002	2.2076	0.971754	2.02561	0.722838	1.74248	1.33255
ACOT4	0.469469	0.928464	2.63658	0.780813	0.990504	1.41153	1.18453	1.11726	0.74279	0.376991	0.703704	0.898828
ACOT6	0	0.169124	1.6945	0.187453	0.0784712	0.397664	0	0	0	0	0	0.167741
ACOT7	0.801393	2.83505	3.11513	2.11536	3.39595	2.64586	1.22351	1.87249	2.21772	1.14481	2.52314	1.55487
ACOT8	1.11634	1.43277	1.34888	1.86764	1.19598	1.03302	3.21996	3.14464	2.92457	3.04724	2.33725	2.14651
ACOT9	2.28854	3.13671	3.02441	1.35694	2.52124	3.00093	2.60285	2.39013	0.570416	0.116195	2.03209	1.5962
ACOX1	3.88204	4.61796	7.54234	3.96637	4.00012	5.56304	3.57996	3.85892	3.52511	3.58272	3.57	4.05359
ACOX2	0	0.681399	7.11252	2.14307	0.708437	4.70586	0.280868	0	1.24084	0.729465	0	1.62241
ACOX3	2.50707	2.61354	3.44849	2.45452	2.12052	3.26706	2.45989	2.08122	2.09652	1.44572	1.03421	2.7253
ACOXL	0.706886	0.319027	0.0478011	0.204552	2.42481	1.17363	0.927511	0.369372	0.328238	0.135126	1.5994	1.08185
ACP1	3.50518	3.95707	4.53699	2.69848	3.58307	3.62509	3.4586	4.05539	4.68897	3.98672	4.42795	4.28897
ACP2	2.11252	2.06401	3.86935	2.15542	2.14754	2.78307	3.40758	2.7051	2.47649	2.44734	2.97827	2.8886
ACP5	2.98437	2.59799	3.49203	2.42361	1.67682	3.8422	0.765542	0.0497061	0.834018	0	0.747147	2.48884
ACP6	1.42039	2.06663	1.66382	1.28075	0.293315	1.36357	3.22631	3.29007	1.78916	2.72968	0.259087	2.46035
ACPL2	1.90617	1.7564	1.20705	2.78994	1.50603	0.80353	2.65027	2.14177	3.16689	3.58527	2.1323	1.08197
ACPP	2.56335	2.12141	0.562795	0.593508	0.910145	0.335706	2.87377	0.730064	0.0414958	0	0.835266	0
ACPT	0	1.50525	0.0675155	1.93473	2.57194	0.852179	0	0	0	0	0.109352	0
ACR	0	0.050648	0.286173	0.0927938	0.153686	0.174174	0.452677	0	0.776596	0	0	0.278013
ACRBP	1.04621	1.81857	1.65832	0.734624	1.04147	2.20314	1.76842	0.571192	1.65619	0.430123	0.533762	1.37322
ACRC	2.6529	4.4258	4.14711	3.70436	4.55033	3.6717	0.704778	1.63116	1.00985	0.831224	1.4324	1.61089
ACRV1	0.496391	1.15741	0.0818172	0.992342	1.84235	0.408055	0.0660813	0	0.685669	0.399315	0.364803	0
ACSBG1	0	0.0297818	0	0.0331849	0.0028951	0.00971766	0.0180604	0.0509642	0	0.0723445	0	0
ACSBG2	0.0312783	0.561386	0.247129	0.606679	0.50224	0.516798	0	0	0	0	0	0
ACSF2	1.77776	2.36097	3.81451	1.8836	0.677063	2.07366	1.89468	1.96708	1.94462	0.101659	0.286365	0.0708335
ACSF3	0.869271	2.28317	2.40169	2.94484	2.41497	2.08506	2.53515	3.14091	3.65352	2.54904	2.38236	3.25425
ACSL1	1.57271	3.02363	8.45554	1.48176	3.37073	5.68648	2.25881	3.03922	2.934	0.696849	3.17643	3.8081
ACSL3	4.16333	2.99715	3.93608	3.71514	3.41089	3.79094	2.52819	4.06021	3.49289	3.82497	2.89079	3.60661
ACSL4	3.0312	4.3516	2.49768	3.95772	3.07107	3.74336	3.4893	3.63695	1.86835	4.59304	2.94728	3.25884
ACSL5	3.2695	2.61281	6.03124	2.08537	1.24528	4.23531	0.443765	0.69314	0.117704	0	0	1.14801
ACSL6	0.0152231	0.284752	0.830011	0.867253	1.63923	0.420152	0.446982	0.615562	0.107221	2.02291	1.17845	0.430244
ACSM1	0	0.258766	4.13106	1.27488	0.0963957	1.45355	0.0511787	0.0958789	0.512145	0.25888	0.0523386	0.326568
ACSM2A	0.0132658	0.593313	7.16623	0.34907	0.128025	4.86411	0	0	0	0.024624	0	0
ACSM2B	0.0133306	0.660258	7.77215	0.296448	0.112485	4.98174	0	0	0	0	0	0
ACSM3	0.254782	0.397983	6.08138	0.865145	0.380465	3.30745	0.723469	0.0814511	2.20982	0.15154	0	0.330738
ACSM4	0.513862	1.10991	0.303909	0.165416	0.0566462	0.551839	0	0	0	0	0	0
ACSM5	0.865043	0.462013	7.93139	1.56584	0.383525	4.33331	0	0	0.486828	0.400951	0	0
ACSS1	0.378433	3.08839	0.608013	0.614572	1.10949	0.983978	1.8348	4.18709	0.838132	0.0592438	2.05007	1.15577
ACSS2	1.97155	3.30754	5.66181	2.31614	1.72817	3.46638	2.76356	3.20456	1.32105	1.57992	1.29659	1.07706
ACSS3	3.81481	5.19567	4.65758	1.37108	1.60367	3.782	2.17187	3.94402	1.44311	2.37702	0.991116	2.53944
ACTA1	0.684946	2.35072	1.44716	1.17801	1.90823	1.42415	0.272672	0.178827	0	0.462003	0.191432	0.257171
ACTA2	6.09115	5.46902	6.18047	4.16992	6.36703	6.34373	0.228049	0.0462639	0.0571669	0.12857	0.0496872	0.254289
ACTB	10.5331	10.3365	10.856	10.8327	11.0365	10.6836	8.00474	8.0018	8.35438	8.50973	8.70428	7.26868
ACTBL2	0	0	0	0.0140724	0	0	0.0526192	0	0	0	0	0
ACTC1	0.574884	0.0301875	0.097014	0.909725	0.0653352	1.08072	0	0.0303554	0	1.12829	0	0.0446635
ACTG1	8.79076	10.319	9.23224	10.7451	10.6125	9.67628	6.46681	8.21726	8.39795	8.66417	8.70192	7.41017
ACTG2	0.744487	1.02116	2.90414	0.450067	1.73154	1.00247	0.149021	0	0.0455902	0	0.0781505	0
ACTL10	0	0.19548	0.0451944	0.419263	0.407162	0.0770441	0.94125	0.980247	0.445718	0	0.957118	0.781772
ACTL6A	4.59539	5.03193	3.55208	4.24849	4.80874	3.29129	3.60877	4.08953	4.97102	4.15491	4.26609	2.69539
ACTL6B	0.431425	0.0147335	0.648268	3.83281	3.4774	3.60248	1.88386	0.0583721	3.16001	3.21213	2.98662	3.83897
ACTL7A	0	0.0955212	0	0.13153	0.12736	0.171399	0	0	0	0	0	0
ACTL7B	0	0	0.218409	0	0.0298916	0.0168381	0.232725	0.115403	0.331405	0	0.0631897	0.244538
ACTL8	0	0	0	0	0	0	0	0	0	0	0	0
ACTL9	0	0	0	0	0	0	0	0	0	0	0	0
ACTN1	3.85944	3.47864	4.44714	3.3368	4.07005	3.77573	3.74366	2.64911	2.38883	1.97001	2.70086	1.50608
ACTN2	0.46172	0.206469	0.177599	0.197115	0.271964	0.887038	0	0	0	0.767987	0.0279654	0.147524
ACTN4	6.84712	7.15639	6.92651	7.22499	7.66876	6.24058	5.6602	4.96685	4.90735	5.4848	5.84158	3.81244
ACTR10	3.68197	3.68699	4.28722	4.40852	4.72756	4.38913	3.38083	2.30282	3.60698	3.61022	3.73892	3.4952
ACTR1A	3.70408	4.46777	3.97706	3.84845	4.30811	4.18779	3.59759	4.29355	4.59337	4.21073	4.40479	3.81807
ACTR1B	4.01167	3.53085	4.6648	4.60522	3.76593	4.37123	4.44099	3.5852	4.44685	4.50747	3.4777	4.15578
ACTR2	6.15424	6.36406	5.74593	5.38273	6.05655	5.8394	5.76914	6.05425	5.64613	5.36434	5.85266	5.30308
ACTR3	4.24652	4.62789	4.3241	3.50362	4.34034	4.24436	3.56998	3.86853	3.87561	3.51206	3.82201	3.49696
ACTR3B	2.66754	2.86661	2.55708	2.30904	3.01492	3.05295	2.55674	1.88531	1.94175	1.87059	2.57604	3.09454
ACTR3C	1.43422	2.04747	2.56906	1.38997	0.914215	2.53619	2.32402	2.89913	1.41767	1.57585	1.29261	3.96959
ACTR5	2.7776	3.01522	2.2746	2.15388	2.60392	1.381	2.71456	2.95413	2.15294	1.65311	2.0129	0.984409
ACTR6	3.49623	3.66001	3.50135	3.3863	3.37245	3.36094	2.84785	2.38317	3.09437	3.08297	2.7802	2.62393
ACTR8	3.18865	2.22992	2.62255	3.41529	2.60945	2.88595	3.0429	1.78672	2.26953	3.85765	2.62413	2.47403
ACTRT1	0	0	0	0	0	0	0.1003	0	0.117652	0	0	0
ACTRT2	0	0	0	0	0	0	0	0	0	0	0	0
ACTRT3	0	0.609682	0.716987	0.393772	0.299679	0.536855	0.141977	0.755976	0.166135	0.434885	1.00369	0.368485
ACVR1	3.36477	3.2625	4.8161	3.7888	3.22671	4.11715	2.47234	2.13378	2.22701	2.32115	1.85059	2.59631
ACVR1B	2.70222	3.36887	2.66752	2.54637	2.56321	2.20004	3.59867	4.30939	2.72984	2.89651	2.87904	2.26891
ACVR1C	0.0352	0.263061	1.45818	0.131204	0.173323	0.280656	0.26658	0.515119	0.414311	0.205923	0.378422	0.941155
ACVR2A	2.87178	2.33757	2.95971	4.27527	3.3808	3.30031	2.91475	2.28596	4.8106	5.38227	2.96377	3.54183
ACVR2B	1.74263	1.84033	1.84916	1.88899	2.35151	1.51561	2.94922	3.20087	3.40674	3.67817	3.22661	2.99571
ACVRL1	2.40893	1.27546	2.08392	1.1931	2.52265	1.9449	0.833235	0.536205	0.0683996	0	0	0.120117
ACY1	0.0286975	0.0370766	1.09112	0.343277	0.0250995	0.262174	1.61522	0.898328	0.597772	0.953075	0.564175	1.0558
ACY3	0	0.202774	4.24192	0.372525	0	2.63193	0	0.203837	0	0	0	0
ACYP1	2.33049	4.17818	2.21589	4.50906	5.22445	3.93103	3.50613	3.462	3.8505	4.25432	4.37985	3.87841
ACYP2	0.433766	0.779315	1.47565	0.673739	0.460829	1.02806	1.39455	1.17115	1.14258	1.01656	0.637425	1.41948
AD000671.6	0	0	0	0	0.012337	0	1.0516	0	0	0	0	0.21868
ADA	3.62458	3.07242	2.6542	1.67656	2.62134	2.76909	1.27364	2.27476	0	0	0	0.205932
ADAD1	0.0399079	0	0.0340901	0	0	0.0439224	0	0	0.125209	0	0	0
ADAD2	0	0	0.109014	0	0.0287205	0	0	0	0.162274	0	0	0
ADAL	1.65166	2.20476	2.40339	1.57587	1.38008	1.49924	2.02024	2.59814	1.88253	2.01526	1.79761	1.77581
ADAM10	5.08947	6.32531	5.34575	5.06084	4.85219	5.76114	3.3465	5.19928	4.36018	4.03601	3.75128	4.19074
ADAM11	0.941471	0.617925	0.183067	0.277634	0.372501	0.174112	1.29645	0.885861	1.08992	0.406347	0.315682	0.384923
ADAM12	1.88552	1.41487	0.903431	1.30643	3.05461	0.887849	0.724136	0	0.0698894	1.41899	0	0.0420652
ADAM15	2.43069	3.44753	2.68469	3.7299	2.26408	3.16708	2.57135	3.57535	2.1068	2.35425	2.51181	3.23842
ADAM17	4.33616	4.62065	3.54444	3.42264	4.22863	4.12392	3.86978	3.72465	3.82028	3.05033	3.55101	3.53833
ADAM18	0	0	0	0	0.0124173	0	0	0	0	0	0	0
ADAM19	2.63089	1.79814	2.15063	2.01593	2.34861	2.60466	1.40082	1.18054	3.51628	2.80011	1.08956	2.03655
ADAM2	0.14305	0	0	0	0	0	0	0	0	0	0	0
ADAM20	0.698619	1.08016	2.30019	1.94054	2.16092	1.49871	2.62198	0.612952	1.15427	1.70986	2.21509	0.654486
ADAM21	0.155317	0.625839	1.50645	1.59109	1.39281	1.06775	0.25651	0	0	0.0744443	0.213205	0
ADAM22	3.01812	3.85045	1.08757	4.25398	4.86351	3.35342	2.16054	3.31765	3.43892	4.462	4.38116	3.12905
ADAM23	3.97241	0.970156	0.681065	0.303859	3.42657	3.32945	2.6213	0.369631	2.5228	0.206476	2.53835	3.15526
ADAM28	0.632735	1.06957	1.55886	2.99436	3.92752	1.96285	0.0626027	0.263549	2.38579	3.10998	3.33586	0.0443201
ADAM29	0.204763	0.00592683	0.0461427	0	0.0159269	0.0266934	0	0	0	0	0.0504822	0.0349
ADAM30	0	0	0	0	0	0	0	0	0	0	0	0
ADAM32	0.66711	0.416288	0.337353	0.116945	0.390762	0.742311	1.43464	0.282217	0.664231	0.49295	0.486756	1.3195
ADAM33	0.153731	0.0260382	0.391255	0.00730937	0	0.392206	2.16481	0	2.3214	0	0	0.183212
ADAM7	0	0	0	0	0.0106014	0.0397234	0	0	0	0	0	0
ADAM8	0.212099	0.692099	0.545018	0.432018	0.602919	0.761525	0.382557	0.220443	0.571766	0.122394	0.092978	2.16309
ADAM9	5.53303	5.14431	6.12423	5.46722	6.40694	6.51389	1.92199	2.27453	3.32575	2.98513	3.42943	2.77051
ADAMDEC1	3.33154	1.496	1.42981	3.57102	1.7686	2.18333	0	0	0	0	0	0
ADAMTS1	1.3887	1.12923	2.2045	1.30786	1.37256	2.03939	0.197596	1.004	0	0.443101	0	0
ADAMTS10	0.660285	0.324357	2.33899	1.55822	2.61734	2.47259	0.900814	0	0.06024	0.0350347	0	0
ADAMTS12	2.64544	1.2881	2.76584	2.32702	2.63204	2.48081	0.0152162	0.0144812	0.433352	0.265421	0.0462014	0.999613
ADAMTS13	1.08174	0.477	4.53107	2.71851	1.57661	3.38738	2.41486	0.0966442	1.4315	0.60426	0.691189	1.2986
ADAMTS14	1.3676	0.370958	0.804992	0.940358	1.85094	0.819955	0.305815	0.660252	2.4668	0.279998	1.73775	1.67218
ADAMTS15	0.180831	0.00622728	0.110614	0.50573	0.312718	0.24064	0.242304	0	0.0905128	0.697885	0.458594	0.0366507
ADAMTS16	0.0548283	0.61071	0.447038	0.103877	0.380407	0.0635905	0.0985969	0.36291	2.4394	0	0.0762484	0
ADAMTS17	1.95699	0.0837032	4.11471	0.0594772	2.98707	1.39476	1.81779	0	0	0	1.55138	0.0267296
ADAMTS18	2.03377	5.29284	0.925044	2.28188	2.97949	3.37004	2.14257	2.82492	4.15834	1.22087	0.868625	1.00342
ADAMTS19	2.67249	0.143124	0	0	0.00440352	0.0220877	1.52543	0.125916	0	0	0	0
ADAMTS2	5.16201	2.57933	4.38117	3.24772	3.45724	4.35417	0.359777	0	0.152402	0	0.0775071	0.273488
ADAMTS20	0.938869	0.0906839	0.0256971	0.0592176	0.00992842	0.0249233	0.0611626	0.0582526	0	0.457551	0	0
ADAMTS3	0.0648615	1.02786	0.316157	0.104042	0.196118	0.278916	0	0.677344	0.128165	0	0	0
ADAMTS4	0.121554	0.406104	0.145566	0.182708	0.416138	0.0811509	0.368422	0.762829	0.0337644	0.628591	0	0.208221
ADAMTS5	1.29544	0.500096	1.00858	0.433413	0.538767	1.09095	0	0	0.0384664	0.739717	0	0
ADAMTS6	0.686806	2.15357	1.18465	1.40998	1.74434	1.71322	0.180298	1.69321	0.28004	2.12409	1.01979	0.674381
ADAMTS7	1.37101	0.243669	0.545156	0.816318	2.05246	0.530403	1.07024	0	1.85267	0.775475	1.72839	0.388142
ADAMTS8	0	0.0687341	0.228011	0.269809	0.0669725	0.0350543	0	0	0	0	0	0.133231
ADAMTS9	2.25716	2.61107	2.14667	0.91864	1.94405	2.58626	1.15163	0.433544	0.214365	0	0.0698351	0
ADAMTSL1	0.433578	0.128408	1.12483	2.00565	1.11167	1.00893	0.486883	0.0107638	0.681474	3.73631	0.376226	0.0158881
ADAMTSL2	3.45982	1.26615	4.45589	3.25664	3.54097	4.8171	2.92709	0	1.97453	1.01831	1.25302	4.3874
ADAMTSL3	0.943789	0.227692	3.67099	0.559734	0.441082	2.86336	0.0303473	0.0145167	0.0357475	0.0207164	0	0.877688
ADAMTSL4	2.08963	1.45899	3.61656	2.21596	2.60195	2.79137	1.15865	0.0220904	0.0805429	1.42066	1.16629	0
ADAMTSL4-AS1	0	0	0	0.223414	0.182635	0.391952	1.31096	0.681613	1.80612	1.72388	1.20087	2.59944
ADAMTSL5	0	0.0887051	0.0932289	0.0697321	0.0896706	0.180213	0	0	0.0449401	0	0	0
ADAP1	0.104074	0.0208245	0.0182838	0.0759648	0.0233774	0.0391124	0.988032	1.05116	0	0.0782821	0.116162	0.0808664
ADAP2	1.90514	1.40486	3.22444	2.15638	2.64602	3.46004	0.320565	0.21142	0.134724	0.420698	0.0402397	0.256386
ADAR	7.48727	6.63183	6.39341	6.55444	5.89925	7.00031	5.81345	5.62783	5.2034	5.36036	4.8825	5.998
ADARB1	1.35025	0.553539	1.91243	1.8105	1.82326	1.41552	1.62328	0.340203	2.32751	2.25553	1.21652	2.27649
ADARB2	0.179966	0.0607909	0.25404	2.75014	1.71518	1.67424	0.263208	0	2.0404	2.49942	1.22667	1.96076
ADAT1	1.76395	2.98062	2.28813	2.66081	2.25733	3.36361	2.56623	3.5549	3.64813	3.09548	2.59928	3.93914
ADAT2	0.30114	2.35474	1.62187	1.15805	0.991653	1.18602	1.21993	3.13445	1.48054	2.33638	2.31944	2.0177
ADAT3	0.559928	0.246744	0.0809985	0.773947	0.786506	0.313418	0.743302	1.33747	1.30668	1.1233	0.931598	1.05257
ADC	0.0329238	0.462175	0.567664	1.84405	0.361563	0.700817	0.890292	0.293474	0.741189	1.6753	0.0231436	1.50883
ADCK1	0.155622	0.669347	1.23842	1.17011	1.49036	1.13607	1.97977	0.705558	1.45885	0.90733	1.7286	1.21213
ADCK2	3.16643	2.24676	2.11208	2.19772	2.6516	3.20704	3.05242	2.80606	1.63233	0.977152	2.12098	2.94669
ADCK3	3.34835	4.32961	4.85349	4.80044	2.68103	4.06607	2.50263	3.3855	2.70569	3.52735	1.33549	3.68278
ADCK4	1.82859	1.69341	2.17881	2.20448	2.03022	2.25332	3.03186	2.61838	2.34481	2.03023	2.43472	2.63444
ADCK5	0.733441	2.34685	1.9352	1.89289	1.47749	1.52426	2.50803	2.60227	1.35714	1.02075	1.45455	1.99239
ADCY1	2.24414	1.55905	2.58007	4.15287	2.67354	3.76361	2.10005	1.08594	3.42606	5.29597	3.74437	3.98987
ADCY10	0.613765	0.702346	3.25021	0.835366	0.511453	2.37713	0.139244	0.214972	0.285977	0.186347	0.11954	0.192269
ADCY2	0.837942	1.41975	0.64383	4.5424	3.04097	0.91167	2.05849	1.67398	1.10825	4.62102	2.61008	1.14658
ADCY3	2.92799	3.49542	2.08717	2.08027	3.15827	2.5337	3.53097	3.61681	2.58709	1.39511	2.93278	2.79642
ADCY4	1.43218	0.787876	1.83834	0.563809	1.25048	1.19169	0.141189	0.489049	0.0431125	0.0495964	0.211361	0.283301
ADCY5	1.12823	0.158437	1.84661	1.61479	0.811132	1.4315	0.834184	0.0317258	2.92958	0.65294	1.04537	0.0918765
ADCY6	2.43554	2.97283	3.11122	2.55539	2.15414	2.61382	3.94878	3.52295	2.48446	2.2034	2.0928	2.45707
ADCY7	0.961528	0.515083	1.50948	1.31057	0.924811	1.69012	0.935846	0.297019	0.29495	0.177311	0.0350342	0.266422
ADCY8	0	0.0235469	0.848914	0.0327312	0.711823	0.288787	0	0	0	0	0	0
ADCY9	1.03219	2.49759	3.34996	4.10751	2.26837	2.77793	1.74077	3.27295	1.72911	4.02515	2.55442	2.526
ADCYAP1	0	0	0.117434	1.15669	0.171206	0	1.49853	0	5.72869	5.12156	0.257168	0
ADCYAP1R1	0	0.0608745	0.191277	0.409845	0.365271	0.134556	0.125787	0.081049	0.653903	0	0.0222388	0.0304948
ADD1	3.08113	4.25162	4.08817	3.77387	3.672	3.85907	3.56238	4.5691	4.07644	3.99851	3.47461	4.07071
ADD2	2.24652	0.0249087	0.361961	1.81437	2.47116	1.97159	3.73377	0.0658506	4.45872	4.37798	3.9358	4.26711
ADD3	4.9037	2.82929	3.80876	2.14308	4.59282	4.08797	3.602	2.33388	3.92043	0.517377	3.94026	3.32965
ADGB	0.121217	0.0180921	0	0.0101196	0.00306513	0.0179543	0	0	0	0	0	0
ADH1A	0.955113	1.95531	9.43134	0.661342	0.931961	8.14622	0	0	0	0	0	0
ADH1B	1.18447	2.81652	11.324	2.0786	1.10951	8.82905	0	0	0	0	0	0
ADH4	0.968416	1.31008	9.9527	0.841436	0.978552	8.34571	0	0	0	0	0	0
ADH5	3.28289	3.79117	5.83194	2.89446	2.85833	4.18992	3.2062	3.38016	4.14414	2.96666	2.85123	3.20452
ADH6	1.68659	0.649249	6.90438	0.341751	0.293235	4.57193	0	0	0	0	0	0
ADH7	0.449278	0	0.563235	0.0126433	0	0	0.0473394	0	0	0	0	0
ADHFE1	0.425361	1.46004	5.5144	2.00642	1.53094	3.2752	1.09262	0.634086	0.910916	2.26086	1.01252	1.00756
ADI1	1.24803	1.70798	5.2634	1.22548	0.80677	2.70758	3.21977	3.33647	2.82246	2.52224	2.19137	3.69338
ADIG	0	0.161819	0	0	0	0.0571164	0	0	0	0	0	0.190555
ADIPOQ	0	0	0	0	0	0	0	0	0.0371859	0	0	0
ADIPOR1	4.88138	4.67761	5.30905	4.23626	3.96594	4.74716	4.72552	4.62435	4.52326	5.24718	4.88435	5.05732
ADIPOR2	2.16677	2.20698	3.79136	1.89815	2.19988	2.50092	4.1588	3.97121	3.32681	3.31847	3.89496	3.43983
ADIRF	0	0	0	0	0	0	1.62183	0	1.23179	1.76683	5.17244	0
ADK	5.33649	5.69292	8.43496	5.71727	5.97199	6.5338	2.74198	2.88301	3.12163	3.7503	3.51362	3.8218
ADM	1.35598	1.07707	1.31953	0.0429183	1.69796	0.551459	2.71567	1.06265	2.47161	0.142487	1.42118	1.88098
ADM2	0.437311	0.0726062	0.0638859	0.632469	0.349934	0.0507067	1.60248	0.157489	2.04227	0.814601	1.24141	0
ADM5	0	0.192497	0	0.398873	0.230462	0.404645	2.39071	1.57602	1.47643	1.06497	0.87215	0.762305
ADNP	6.31545	5.7183	4.67092	5.25429	5.39461	4.84475	6.06768	5.7628	5.7513	5.86727	5.70467	4.86177
ADNP2	3.14341	2.96648	2.62759	3.03975	3.10288	2.55577	3.35562	3.6857	4.08813	3.82685	3.85611	3.72004
ADO	0.242453	0.38183	0.353152	0.346965	0.330615	0.228742	2.77566	3.63145	3.69628	2.68226	3.02697	3.24223
ADORA1	0	0.0251051	0	0.896578	0.0829336	0.237772	0.260508	0.129806	0.40178	0.265396	0.590883	0.955832
ADORA2A	0	0.008413	0	0.0279658	0.0225752	0.033109	1.22354	0.601753	1.36499	0.982366	1.3098	0.486913
ADORA2B	0.94106	0.83856	0.751077	0.816733	0.133838	0.538476	1.22722	0	0.253204	0	0.058772	0.362769
ADORA3	2.30708	1.03916	2.93476	1.35337	1.35965	1.77831	0	0	0	0	0	0
ADPGK	1.02423	2.26668	2.46353	1.75115	1.76433	2.47148	3.11375	3.71966	2.86631	2.60083	2.63738	3.75942
ADPRH	0.317364	0.527107	0.402317	0.122896	0.301991	0.457992	1.86823	1.29481	0.110412	0.0434402	0.0961938	0.250521
ADPRHL1	1.20914	0.444935	1.68211	3.79786	1.99009	0.712505	1.02372	0.424292	1.88895	4.57283	1.57344	0.961977
ADPRHL2	1.3721	2.48207	1.94975	2.96771	2.66272	2.35802	3.14267	3.45091	3.22686	2.64241	3.25111	2.74073
ADPRM	3.92211	3.52614	4.12537	2.3892	2.55281	3.41485	1.5772	2.16051	1.70744	2.32359	2.32017	2.05358
ADRA1A	0	0.121759	5.57965	0.00673327	0.219045	2.34629	0	0	0	0	0	0
ADRA1B	0.177179	0.172472	3.08126	0.0447177	0.831869	1.0787	0	0.0796425	0.0981485	0	0.0854634	0
ADRA1D	0	0.0646105	0	0	0.00888205	0.0223088	1.00499	0	0	0	0	0.0765415
ADRA2A	0.718691	0	0.678509	1.58547	0.190307	0.18925	1.48303	0	3.56645	2.82563	0.524701	0
ADRA2B	1.47417	0.0214257	1.20124	0.126712	0.312757	0.906024	1.45392	0.0843152	0.103868	1.08335	0.255977	0.341398
ADRA2C	1.62593	0.0321416	0.374558	0.81064	0.951627	0.955287	0.251557	0	0.882088	0	0.314533	1.00362
ADRB1	1.09584	0.152364	0.094435	0.395545	0.673526	0.76936	0	0.949039	0.17409	0.529697	1.68869	2.12555
ADRB2	1.0791	0.813071	4.73228	1.84275	3.41786	3.50451	0.592599	0	0.0839931	0.186804	1.78346	0.0995861
ADRB3	0	0	0	0.0396818	0.0320579	0.0135694	0	0	0	0	0	0
ADRBK1	3.90405	4.18739	3.65977	3.73352	4.46312	3.87417	3.08705	3.99664	3.51207	2.95458	3.53392	3.64517
ADRBK2	2.82859	3.31448	2.15081	2.55969	2.67777	2.72378	2.17355	3.03356	3.00083	2.98275	1.90551	1.60398
ADRM1	4.51802	4.48377	4.21685	3.11913	3.75275	3.48276	4.08922	4.10132	3.14169	3.24732	3.92711	2.87439
ADSL	4.31449	4.88373	4.67437	4.33768	4.92397	4.16829	2.36932	3.45645	3.06636	2.66496	3.62584	2.59429
ADSS	5.45377	6.62042	4.56843	4.66263	4.17685	4.87901	4.16279	5.37953	3.13363	4.51459	3.67532	4.05629
ADSSL1	1.06213	0.257412	3.07194	1.4206	1.96025	1.54909	0.423411	0	1.67961	0.525777	1.75245	1.60685
ADTRP	0	0.249859	0.065782	0.00947919	0.136966	1.84807	0.26286	0.0338905	0	0	0	2.78023
AE000662.92	0.472715	0	0	0	0.0888243	0.0992543	0	0	0	0	0	0
AEBP1	5.58848	5.45984	6.97273	5.87627	6.59776	6.97025	4.62802	0.188215	1.02652	0.868414	0.770958	1.59988
AEBP2	4.94025	4.5138	3.65996	3.34245	3.3824	3.94145	4.50911	3.76352	3.71329	3.84888	2.86461	3.53699
AEN	1.0923	1.16533	0.697753	0.678125	0.953643	1.10637	2.44485	2.79019	1.37063	2.17513	2.38194	2.47422
AES	4.92833	4.72461	5.16145	5.68682	5.85365	5.21243	4.50969	4.50048	5.67305	5.71419	5.91313	5.00869
AF131215.5	1.23568	0.58032	0.530326	2.07951	2.51961	1.64095	3.36148	1.92854	2.12732	4.86926	4.62678	4.65336
AF165138.7	0.0566878	0.05512	0	0.317536	0.0125711	0.0521472	0.0770837	0	0	0.103909	0	0
AF196779.12	0	0	0	0	0	0	0	0	0	0	0	0
AFAP1	1.75753	2.31858	1.32389	1.77524	2.11596	1.74275	2.15389	3.02644	3.13787	2.30382	2.03864	2.49041
AFAP1L1	1.92833	0.893031	2.16976	4.46287	2.97838	1.75323	0.631346	0.115802	1.60759	4.17494	0.369688	0.127883
AFAP1L2	3.12102	0.595726	1.46346	2.93473	2.22134	1.28419	0.969868	0.114927	0.945362	2.93376	0.300794	0.258438
AFF1	4.38718	5.12447	5.67403	4.09044	4.30063	4.84154	3.36215	5.16614	4.39277	4.33745	3.89672	4.31497
AFF2	2.90002	0.0423149	0.175065	0.0498517	0.401691	0.274396	2.60533	0.0499294	0.0125483	0.0982933	0.0216872	0.333832
AFF3	2.22141	0.102722	1.4305	1.25473	0.88946	1.70526	2.31616	0	0.64822	1.58327	0.142116	0.146358
AFF4	5.32314	4.90108	4.77419	4.82454	4.30414	5.02112	4.48787	4.6541	4.42278	5.30877	4.19999	5.33142
AFG3L2	4.76703	5.32905	5.38786	4.49851	4.77243	4.71252	4.39678	4.13662	4.02792	3.66587	4.16135	3.66843
AFM	0.0484401	1.41697	10.03	0.542576	0.620021	7.20961	0	0	0	0.0889997	0	0
AFMID	1.09813	3.1606	5.40663	3.33869	2.49972	3.41735	2.40673	3.24861	2.31898	2.97553	2.41943	2.68729
AFP	0	0.0215497	2.37247	0.0708924	0.0783364	1.09998	0	0	0	0.119787	0	0.063167
AFTPH	4.57203	4.66353	4.17864	3.9206	4.46986	4.26359	4.49352	4.30722	4.23396	3.91694	4.18738	4.25857
AGA	2.20863	3.7959	5.05657	2.7932	2.72095	4.4972	1.45631	1.39096	2.13249	0.660028	1.47732	1.85493
AGAP1	3.6121	3.78193	3.0508	3.78933	4.50129	3.14754	2.71823	2.95302	4.24571	3.71275	3.39901	2.47121
AGAP10	2.96734	0.845391	2.79811	0.819784	1.24014	1.77877	3.44332	3.39793	3.8489	4.00355	3.60081	4.24396
AGAP2	0.174719	0.75345	0.85189	0.606086	0.57878	1.1855	1.12041	0.39753	0.032976	0.278892	0.234106	2.2525
AGAP2-AS1	0.203394	0.0690771	0	0	0.274298	0.211133	1.77361	1.40274	0.923915	0.64551	2.35086	1.73716
AGAP3	2.35729	2.377	2.4043	2.48416	2.44247	2.73652	3.50302	2.77751	2.78434	2.36982	2.49667	3.77535
AGAP4	0.221713	1.96563	4.84479	5.1832	4.66463	3.35695	0.179224	1.80496	2.7491	1.97527	2.04805	1.96444
AGAP5	0	0.696537	1.18288	1.01385	0.606897	0.445401	1.92467	2.79169	2.26963	2.20814	2.54024	2.3635
AGAP6	6.28311	7.53957	7.87408	7.55095	8.17098	8.31404	3.65212	3.88394	3.86209	3.34592	4.02095	3.86744
AGAP7	0.129409	2.93498	2.07043	1.39389	1.73531	3.41325	0	0.647244	0	0	0	0
AGAP8	2.83098	4.66569	3.28558	1.9912	4.34567	5.35316	3.00941	2.79207	2.00339	1.71357	1.70919	3.01371
AGAP9	4.69345	4.45886	6.42563	4.88495	5.15204	5.78539	2.7357	2.12808	2.44248	2.01733	2.20744	2.15996
AGBL1	0	0.0313026	0	1.73585	0.0575051	0.00447908	0	0	0	1.3301	0	0
AGBL2	1.57258	0.602941	2.9942	1.07564	1.43646	2.16336	0.987858	0.303199	1.06587	0.30049	0.91828	1.44846
AGBL3	1.22872	1.60858	1.33916	1.04382	1.03636	2.34524	0.754108	0.725313	0.968008	1.12245	1.11506	1.72204
AGBL4	0.882341	1.73072	0.539661	2.5451	2.62324	1.63854	2.12722	1.36904	2.20748	2.48128	2.82602	2.26633
AGBL5	3.95565	3.29154	2.5271	2.43753	2.953	2.93523	3.92861	3.17453	3.08417	2.16073	2.63226	2.40793
AGER	2.3246	2.14149	1.87662	1.80842	2.13186	2.55434	3.55849	1.87168	3.12384	0.913018	1.3691	3.70142
AGFG1	4.17177	3.06145	3.53089	2.89803	3.37238	3.50488	3.2082	4.16875	3.99441	3.7615	3.47313	4.00346
AGFG2	1.70768	1.31396	4.62593	2.56538	2.63713	3.91925	2.12096	1.45769	2.64873	2.83373	2.32981	3.61939
AGGF1	4.77968	5.51551	5.30691	5.58502	4.6407	5.44773	3.13071	3.67538	3.19206	4.24904	3.27705	4.0551
AGK	2.69101	3.20327	2.35901	3.15341	3.28869	2.83515	3.21689	2.87639	3.01154	3.27556	3.3207	2.9708
AGL	4.38663	6.29247	7.87144	4.68773	4.76447	5.54046	3.11407	4.73029	2.96954	3.57157	3.62129	3.07371
AGMAT	1.62732	1.22283	6.04609	0.820488	0.703291	3.05271	1.05535	0.990172	0.134724	0.537479	0.633711	1.29785
AGMO	1.98355	1.32031	6.1203	1.91983	0.175107	4.3272	1.53983	0.526067	0.184522	3.96628	0	1.60084
AGO1	3.06875	3.77219	2.59173	2.67542	3.07017	2.81864	3.52248	5.08879	4.57332	3.98098	4.32709	4.80486
AGO2	4.95368	5.34071	3.2833	4.55406	4.69836	3.89611	4.64792	5.0009	4.31255	4.54849	4.52691	3.98331
AGO3	2.04299	3.09011	2.5433	2.80121	2.91863	2.48123	3.08488	4.18441	3.9595	4.36267	3.93656	4.43257
AGO4	2.99631	3.92376	3.38406	3.07575	3.11886	3.42156	3.49283	4.39659	3.77557	3.72787	3.17202	3.57033
AGPAT1	1.92362	0.960155	0.774788	0.74033	0.637348	1.24318	3.98618	3.39719	4.02068	3.69672	3.3173	4.48357
AGPAT2	2.58744	0.615337	5.46529	2.51903	2.05761	3.07857	2.90991	0	2.57716	1.4878	2.5884	2.90496
AGPAT3	1.91884	2.16489	3.92192	2.35534	2.13839	2.77788	3.54637	2.78726	2.12718	2.87907	2.77211	2.75958
AGPAT4	1.0876	0.186485	0.425009	1.60495	1.41449	1.14058	2.9372	0.059204	2.65236	3.33505	2.20978	2.61491
AGPAT5	2.44983	2.71448	2.74878	3.0692	4.30918	3.1362	3.35866	2.74647	5.09904	4.26552	5.04218	4.33369
AGPAT6	2.78711	4.2771	4.00712	3.56487	4.27317	3.6403	2.92003	4.43217	3.6925	3.86552	4.38959	3.4246
AGPAT9	0.149446	0.672629	2.78639	0.230875	0.263292	1.49385	0.162956	0.29578	0.145145	0	0.315771	0.0594376
AGPS	4.20158	4.85107	4.97549	4.07722	4.86866	4.92491	2.34273	3.63322	3.44181	3.17588	3.53577	3.68383
AGR2	2.22404	0.27127	1.40921	0.665911	0.419034	1.53428	0.448278	0.0967263	0	1.06412	0.0528083	0
AGR3	0.886265	0	0.0781097	0.220437	0.739701	0.116249	0	0	0	0	0.449693	0
AGRN	2.38095	1.28607	3.23541	2.46392	3.48517	2.69548	3.94399	0.691043	0.309039	0.40914	0.761218	0.267134
AGRP	0	0.87542	1.18082	0.685926	0.405536	0.742817	0	0	0.214309	0	0	0.252075
AGT	1.04081	1.57542	9.53235	7.10879	1.14083	5.91614	0.124998	0	0.0750616	6.01779	0	0
AGTPBP1	5.19246	5.35413	4.02368	4.48482	5.87828	4.9997	3.69447	3.96001	4.20892	4.08491	5.11962	4.60149
AGTR1	0.0912569	0.301794	4.11818	0.191037	0.186305	2.46203	0	0.0795979	0	0	0	0.0592701
AGTR2	0	0	0	0	0	0	0	0	0	0	0	0
AGTRAP	0.778745	1.92677	1.76012	1.56937	1.26696	1.60155	1.26675	2.57199	1.77141	1.59904	1.93874	1.90988
AGXT	0	1.28741	8.83725	0.392757	0.889658	5.68183	0.0331597	0	0	0.288612	0.2222	0.177404
AGXT2	0	0.499719	6.49206	0.10697	0.0597447	4.23156	0	0	0	0	0	0
AHCTF1	5.71576	5.90446	5.0022	5.39955	4.67259	5.43205	5.68874	4.73406	4.44355	5.19475	3.99525	4.63198
AHCY	4.10384	4.62041	5.86648	4.21168	4.20812	4.06379	4.86634	4.43768	3.96412	3.68718	5.00231	2.76681
AHCYL1	4.96986	5.35517	5.72529	4.83939	5.52078	4.83185	3.98767	4.57834	4.78846	4.4138	5.13009	4.38515
AHCYL2	2.43592	2.66988	2.63902	2.39257	2.7051	3.00801	3.00051	2.12906	2.03065	1.44237	2.67379	3.0521
AHDC1	1.40603	1.10978	1.85398	3.02034	3.35446	2.20658	3.5129	2.31307	3.65821	3.4456	4.14948	2.81405
AHI1	3.9048	6.07835	3.94421	5.16887	5.48617	4.77208	2.95058	5.14103	4.49698	4.97536	4.71639	4.40798
AHNAK	6.20586	8.19929	7.70775	5.44963	5.40949	6.81062	5.52891	8.28638	1.49727	1.56061	0.786437	4.38474
AHNAK2	4.076	0.608978	2.11943	5.01305	3.47399	2.24273	2.5152	0.0225668	1.01675	1.66196	1.69494	0.0975238
AHR	5.2843	3.32531	5.6189	3.45683	3.55692	4.96393	3.83714	2.10514	0.616065	2.38256	2.12429	0.20575
AHRR	0.223562	0.19374	0.0359275	0.183196	0.384878	0.139367	1.42646	0.387734	0.779974	0.309011	0.398058	0.25093
AHSA1	4.31282	5.4046	5.25937	5.23409	5.68001	4.99403	4.07258	3.03458	3.33476	3.26509	4.45313	3.43252
AHSA2	2.34803	3.02529	2.51593	2.46817	2.45135	2.87884	5.07269	4.91353	4.24336	3.90718	3.57691	5.4101
AHSG	1.15222	1.97782	9.28185	0.849784	0.74372	7.64223	0.12184	0	0.142737	0	0	0
AHSP	0	0	3.92971	0.0685723	0	0	0	0	0	0	0	0
AICDA	0	0	0	0	0.00763645	0	0	0	0	0	0	0
AIDA	5.48139	4.82948	4.88419	4.75589	4.42081	5.03945	4.14601	4.37427	4.29234	5.26432	4.54596	4.78007
AIF1	2.74318	2.06041	4.19354	3.18994	2.98287	4.71066	0	0	0	0	0	0
AIF1L	1.69415	1.16249	0.345525	1.2121	1.25487	0.648822	3.36186	2.66477	3.82613	2.36202	1.89036	2.08554
AIFM1	4.54103	5.14338	7.10481	4.97205	4.59859	5.16366	2.66246	2.86113	2.28865	2.89597	3.07232	2.16527
AIFM2	1.64365	1.87642	1.38401	1.00937	0.877913	1.16429	2.33374	2.6655	1.63154	1.34465	1.24144	1.25879
AIFM3	0	0.17476	0.28435	1.00774	0.0910037	0.209737	0.432949	0.332279	0.0960471	0.179242	0.0836258	0.467784
AIG1	1.48991	1.81333	4.73173	1.62879	1.75155	3.07303	1.84698	1.90674	1.69292	2.1432	2.15359	1.87269
AIM1	3.39353	1.28453	3.83992	1.10738	2.08362	2.88342	2.29553	1.14209	0.242845	0.0251909	0.662402	0.125732
AIM1L	0.498543	0.060712	0.0180185	0.864296	1.4517	0.179756	0.550277	0.0808341	0.893582	0.706531	1.78995	0.261637
AIM2	0.985294	2.06132	0.824528	0.817682	0.392538	1.81537	0.4986	0.712201	0	0.434137	0	0
AIMP1	2.53596	4.62715	4.28967	3.8553	3.74672	4.09127	3.02946	3.87713	3.75096	3.39167	3.36992	3.69658
AIMP2	3.13494	2.75498	3.03526	3.12514	2.57869	2.62818	2.66871	2.43317	2.59913	2.60068	2.86595	2.38018
AIP	4.21262	4.16042	4.36434	4.31227	4.23128	3.98997	2.64315	3.03874	3.27116	3.15605	3.00892	3.05191
AIPL1	0	0.0176476	0	0	0.00597271	0	0	0.230539	0	0	0	0.0518632
AIRE	0	0	0.0197667	0.0899438	0.0352549	0.0547002	0	0	0	0.0428638	0	0
AJAP1	0.220043	0	0.122262	0.121962	1.54945	1.11938	0	0	0.479778	0	1.86137	2.87534
AJUBA	1.31114	1.07827	2.15159	0.539015	0.352194	1.28115	4.82766	2.18494	0.386212	0.0986679	0.99526	0
AK1	0.0403801	0	0.195583	0.100041	0.0783208	0.0733261	2.03033	1.43369	2.30555	1.68874	0.966791	2.30002
AK2	5.19717	6.84571	7.10481	6.52003	5.8159	6.38702	3.75416	4.90375	4.27739	4.73568	4.21724	4.4891
AK3	4.35316	4.9476	6.37428	5.08739	4.63381	5.22069	4.7165	5.52577	5.24105	6.00001	5.46145	5.0802
AK4	0.555341	3.20571	3.25811	0.0711328	0.749021	1.42664	3.44906	4.67669	2.28047	0.640143	0.610944	3.0719
AK5	0.0312425	1.23106	0.116341	0.33917	0.134886	0.239958	0	0.296553	0.0746068	0.113157	0.021958	0.0301108
AK7	0.164914	0.234536	1.17104	1.72856	2.03357	2.36262	0.413262	0.0281794	1.38667	0.645406	2.20338	2.3946
AK8	1.77045	0.596291	0.19129	1.29426	0.381475	1.33773	0.718402	0.519475	1.57108	0.550808	0.662274	1.46599
AK9	2.14111	2.70324	2.49891	3.02911	3.71799	3.03792	1.95027	1.57203	2.60044	2.3166	2.75619	3.23148
AKAP1	2.58633	5.2436	5.12315	5.41247	5.18758	3.98907	3.42435	4.69706	4.93531	4.92703	5.47687	3.44109
AKAP10	3.25421	4.15123	3.59718	2.99135	3.02152	3.64441	3.14889	3.82628	2.68395	3.08381	2.84632	3.50843
AKAP11	4.15014	5.21036	4.11878	5.17132	4.16502	4.07046	3.85921	5.35482	3.6082	5.67064	3.96495	3.77748
AKAP12	2.0719	0.792631	3.22614	3.33155	2.86901	2.61787	2.51616	0.183226	2.05778	4.27429	0.819237	0.632896
AKAP13	4.7431	3.78787	4.69571	3.62433	3.75931	4.33442	4.86436	3.69883	2.33929	3.0575	3.20347	2.50652
AKAP14	0.17514	0.0877587	0.0772668	0.0332608	0.207932	0.451538	1.72159	0	0	0	0.346273	0.169091
AKAP17A	0	0	0	0	0	0	3.92446	2.38851	2.86895	3.12434	2.94287	2.47607
AKAP2	0.0256389	0.0249224	0.324478	0.372758	0.175323	0.0559222	1.77456	0.675421	2.33834	3.72214	3.85832	0.186744
AKAP3	0.713514	0.111334	0.73862	0.334617	0.424963	0.361016	0.480995	0.0755809	0.848451	0.0544463	0.398445	0
AKAP4	0	0	0	0.0756976	0	0	0	0	0	0	0	0
AKAP5	1.3798	0.681608	0.747334	1.04248	1.83967	1.12867	2.14942	1.35021	1.93273	2.53794	2.87851	1.91711
AKAP6	0.905991	0.522528	2.18487	0.803774	0.96472	2.39231	2.02605	0.387949	0.91368	0.677022	1.13274	2.633
AKAP7	1.29113	0.230215	3.17769	1.62852	0.491944	2.21492	1.39398	0.0940304	0.222895	1.65585	0	0.582976
AKAP8	2.57755	3.34021	3.14431	3.35615	3.77723	3.09675	3.65902	3.14987	3.05156	3.79417	3.75414	3.52249
AKAP8L	4.28243	4.1037	4.08885	5.04056	4.94076	4.48448	5.12566	2.92614	4.23232	4.6512	4.24434	4.46034
AKAP9	6.53188	6.22119	6.79836	6.21506	6.78749	6.99259	5.1426	4.54015	4.25348	4.8841	4.98903	5.52009
AKIP1	2.6014	2.66971	1.88505	2.12242	2.02983	2.61801	1.61988	2.61978	3.14945	2.2822	1.96544	2.82541
AKIRIN1	3.96696	4.19399	3.35466	2.89096	3.3261	5.29077	4.06803	5.17776	4.31662	4.45598	4.82374	8.51507
AKIRIN2	4.85539	3.68649	3.51038	3.28061	3.58089	3.38689	3.71546	3.54943	4.19548	4.00286	4.03452	2.7265
AKNA	1.8159	2.90203	2.81162	2.01619	2.85712	2.72985	1.297	2.88788	2.45673	1.05513	2.46531	1.32179
AKNAD1	0	0.035549	0.0188197	1.46117	0.0710125	0.154673	0	0	0	0.0805282	0	0.0831846
AKR1A1	5.48014	4.42414	6.53266	4.51815	4.78169	4.97023	4.84985	4.31701	4.76904	3.71303	4.67837	3.99597
AKR1B1	4.83231	5.69602	4.19358	4.17808	4.59472	5.23801	2.94736	4.60844	3.20011	1.91656	2.80114	2.63709
AKR1B10	2.96623	0.135441	1.93067	1.29798	0	3.01869	1.00762	0	0	0	0	0
AKR1B15	0.184731	0	0	0	0.0631553	0.181203	0	0	0	0	0	0
AKR1C1	0.49541	1.62749	6.1698	1.03631	0.405523	5.15743	0.108513	2.10694	0.253591	0.0726553	0.300201	0.977242
AKR1C2	1.82779	1.03396	6.38166	1.64648	1.32943	4.38535	0.326332	0.176308	0.0343916	0.419289	0.678431	0.265198
AKR1C3	1.39889	1.04682	6.38504	1.52474	0.429262	4.80963	0.126318	0.061474	0	0	0.0333759	0.0899996
AKR1C4	0	1.32137	9.0609	0.958548	0.5179	6.04014	0	0	0	0	0	0
AKR1CL1	0	0.596671	5.58446	0.453174	0.0509827	4.16343	0	0	0.145986	0.167074	0.0650986	0
AKR1D1	0.0689466	0.270397	8.21367	0.0866673	0.234359	5.59464	0	0	0	0	0	0
AKR1E2	0.32258	4.2088	1.42338	2.19074	1.82834	1.75536	0	2.42408	0.0712436	1.07654	0.386466	0.380444
AKR7A2	5.31496	5.91384	6.67175	5.88456	5.86083	5.88636	3.08904	4.04025	3.95276	3.69607	4.1773	3.74939
AKR7A3	1.07502	2.15114	7.39134	2.49148	2.16052	4.86234	1.11859	1.26824	2.55173	1.797	1.27896	2.77355
AKT1	3.77815	3.58346	4.25384	4.37569	4.32127	3.4591	3.33997	3.71904	3.62594	4.07614	4.986	3.15163
AKT1S1	0.561154	0.960129	1.38405	0.977363	0.983845	1.04275	2.6635	2.70578	2.56304	2.67023	2.68298	2.42677
AKT2	4.15926	4.19226	4.78927	4.33317	4.23484	3.72005	3.98543	3.68725	3.14618	3.53055	3.73831	3.08239
AKT3	5.34278	4.76016	3.04522	5.3032	4.13409	4.83672	4.51373	4.24453	4.44428	6.30301	3.57865	5.22393
AKTIP	2.42378	2.40707	3.283	2.48177	2.01029	2.91478	2.17199	2.28219	2.50005	3.3724	1.95418	2.62932
AL009178.1	0	0	0	0	0	0	0	1.22824	0	0.208779	0	1.15982
AL020996.1	0.0516474	0	0	0.0188784	0.0114377	0.0475039	0.137282	0.606365	0.771382	0.747788	0.861624	0.767462
AL021546.6	0	0.0627091	0	0	0	0	0	0	0	0	0.399413	0
AL021920.2	0	0	0	0.280442	0.0460239	0.113431	0	0	0.565418	0	0.142724	0.192828
AL022328.1	0	0	0	0	0	0	0	0	0	0	0	0
AL031320.1	0	0	0	0	0	0.902345	0	0	0	0	0	0
AL031590.1	0	0	0	0	0	0	0	0	0	0	0	0
AL031663.1	0	0	0	0	0	0	0	0	0	0	0	0
AL031663.2	0	0.0333066	0.0860532	0.0371074	0.00755182	0.00635474	0.49208	2.66786	1.55342	0.661938	0.958154	0.245157
AL031666.2	0	0.527523	0.68699	0.529303	0.299414	0.406454	0.0657906	0	0	0	0.0672741	0
AL033381.1	0	0	0.0268533	0	0	0.0289101	0	0	0	0	0	0
AL035252.1	0	0	0	0	0	0	0	0	0	0	0	0
AL035406.1	0	0	0	0	0	0	0	0	0	0	0	0
AL035588.1	0	0	0	1.33334	0	0	0	0	0	0	0	0
AL035681.1	0	0	0	0	0	0	0	0	0	0	0	0
AL049747.1	0	0	0	0	0	0	0	0	0	0	0	0
AL049829.1	0	0	0	0	0	0	0.455854	0	0	0	0	1.36088
AL049840.1	0	0.0451434	0.546039	0.235481	0.118643	0.375622	2.29191	1.44683	2.89199	2.16165	1.67794	2.69662
AL050302.1	0	0	0	0	0.156792	0.132994	0	0	0	0	0	0
AL050303.1	0	0	0	0	0	0	0	0	0	0	0	0
AL078585.1	2.05168	0	1.05946	0.545556	0.159548	0.734594	0	0	0	0	0	0
AL079342.1	0	0.0980853	0.308059	0.210349	0.174704	0.0877199	0.887365	0.530768	0.965508	0.987602	0.60563	0.237978
AL096677.1	0	0	0	0	0	0.314938	0	0	0	0	0	0
AL109659.1	0	0	0	0	0	0	0	0	0	0	0	0
AL109927.1	0	0	0	0	0	0	0	0	0	0	0	0
AL117190.2	0	0	0	0	0	0	0	0	0	0	0	0
AL117190.3	0	0	0	0	0.100001	0.111693	0.104361	0	0	0	2.85134	1.86339
AL118506.1	0	0.202193	0	0.0785351	0.225323	0.118108	1.04269	0.265103	1.00061	1.84657	0.519858	0.376609
AL121761.2	0	0	0	0	0	0	0.344813	0	0.399038	0.451412	0	0
AL121895.1	0	0.455814	0	1.16576	0	0	0	0	0	0	0	0
AL121901.1	0	0	0	0	0	0	0	0	0	0	0	0
AL121963.1	0	0	0	0	0	0	0.306496	0.926638	0.355406	0.402815	0.312855	0
AL132989.1	0	0	0.0811751	0.135065	0.0212336	0.0178812	0	0	0.286252	0.464217	0	0
AL133262.1	0	0	0	0	0.262049	0	0	0	0	0	0	0
AL133318.1	0	0	0	0	0	0	0	0	0	0	0	0
AL133373.1	0	0	0	0.0151239	0	0.030585	0.110861	0	0.129959	0.283768	0	0.292486
AL133481.1	0	0	0	0.694082	0.169228	0.177415	0	0	0	0	0	0.126321
AL135998.1	0	0	0	1.41035	0	0	0	0	0	0	0	0
AL136115.1	0	0.391761	0.453626	0.393143	0.395607	0.38913	0	0	0.108133	0	0	0
AL136218.1	0	0.28449	1.2834	0.980173	0.526923	1.31224	0	1.28049	0	0	0	1.09389
AL136376.1	0	0	0	0	0	0	0	0	0	0	0	0
AL136531.1	2.10644	1.44219	1.87687	2.19025	1.59891	1.95199	0	1.58762	1.50725	1.78379	0.846955	0.631504
AL137002.1	0	0	0	0	0.3511	0	0	0	0	0	0	0
AL137026.1	0	0	3.33645	1.03717	0	1.73014	0	0	0	0	0	0
AL137798.1	0	0	0	0	0	0	0	0	0.565418	0	0.142724	0.192828
AL138764.1	1.90622	0.647573	0.889048	0.444828	0.576328	1.03952	0	0	0	0	0	0
AL138815.1	0	0	1.50786	5.10223	0.210947	0.73307	0	0	0	0	0	0
AL138815.2	0	0	0	0	0	0	0	0	0	0	0	0
AL138847.1	0	0.0385093	0.279264	0	0	0.106616	0	0	0	0	0	0
AL139080.1	0	0	0	0	0	0.367036	0	0	0	0	0	0
AL139099.1	0	0	0	0	0.0688925	0.0118222	1.23129	0.397828	1.3299	1.71577	1.96796	1.94418
AL139147.1	0	0	0	0.0667173	0.118767	0.10054	0.12391	0	0	0.166118	0	0
AL139333.1	3.76734	1.24024	1.13429	0	2.12685	2.28175	0	0	0	0	0	0
AL158091.1	0	0	0	0	0	0	0.274344	0	0	0	0	0
AL158147.2	0	0	0.543692	0	0	0	0	0	0	0	0	0
AL160175.1	0	0	0	0	0.980003	0.347846	0	0	0	0	0	0
AL160274.1	0	0	0	0	0	0	0	0	0	0	0	0
AL160286.1	0	0	0	0	0	0	0	0	0	0	0	0
AL161450.1	0	0	0	0.871061	0	0	0	0	0	0	0	0
AL161645.2	0	0	2.67309	0	0	0.549443	0	0	0	0	0	0
AL161784.1	0	0	0	0	0	0	0	0	0	0	0	0
AL161915.1	0.421868	0.0197071	0.406813	0.106639	0.140114	0.149501	2.12845	2.09224	2.00697	1.91427	2.13449	1.68203
AL162389.1	0.258361	0	0	0	0.0305684	0.0510587	0.852609	0	0.212244	0	0.185731	0.95955
AL162407.1	0	0	0	0	0	0	2.62408	3.61424	4.0094	3.12731	3.40019	3.9646
AL162424.1	0	0	0	0	0	0	0	0	0	0	0	0
AL162431.1	2.86958	3.10272	1.10596	3.57414	3.25719	2.33794	0	0	0	0	0	0
AL163636.6	0	0	0	0	0	0	0.530391	0	0	0	0	0
AL353354.1	1.71984	1.31396	0	0.500296	1.0014	1.03805	0	0	0	0	0	0
AL353354.2	0	0	0	0	0	0	0	0	0	0	0	0
AL353583.1	0	0	0	0	0	0	0	0	0	0	0	0
AL353608.1	0	1.50975	1.80933	1.08697	1.09243	2.16745	0	0	0	0	0	0
AL353698.1	0.0843044	0.0278524	0	0.0310375	0.0557849	0	2.30912	1.1218	0	0	0.419277	0
AL353791.1	0	0	0	0	0	0.0416501	1.1366	0.644148	0.272367	2.07089	0	2.43215
AL354718.1	0	0	0	0	0	0	1.94741	0	0	1.03209	0	0.623146
AL354808.2	0	0	0	0	0	0.084215	0	0	0	0	0	0
AL354898.1	0	0	0	0	0	0	0.141705	0	3.18641	0.0451259	0.220717	1.3726
AL354993.1	0	0	0	0	0	0	1.10932	0	0.531653	1.92535	1.45991	3.28855
AL355149.2	0	0	0	0.51514	0.0906249	0.49466	0	0	0.310233	0	0.272591	1.10032
AL355390.1	0	0	0	0	0	0	0	0	0	0	0	0
AL355490.1	0	2.4782	1.54309	1.91918	1.69672	2.19983	0	0	0	0	0	0
AL355531.2	0	0	0	0	0	0	0	0	0	0	0	0
AL356215.1	0	0	0	0	0	0	0	0	0	0	0	0
AL356356.1	0	0	0	0	0	0	0.98054	0	0.345106	0.892878	1.157	0.111756
AL357673.1	3.05317	2.18354	1.67972	2.03206	2.05141	1.94837	1.81912	2.54815	1.85477	2.20151	2.71634	2.25597
AL358113.1	0	0	0	0	0	0	0	0	0	0	0	0
AL358333.1	0	0	0	0	0	0	0	0	0	0	0	0
AL358813.2	1.65813	1.80046	2.12754	1.02778	1.74598	3.37171	2.64371	1.59886	0	0	0	3.56649
AL359091.2	0	0.0378299	0	0	0.0382489	0.0108269	1.77187	0.513476	1.17589	1.7847	1.02449	0.902396
AL359195.1	0	0	0	0.35439	0.0180926	0.0697525	0	0	0	0	0.112323	0
AL359693.1	0	0	0	0	0	0	0	0	0	1.15148	0	0.706144
AL359736.1	0	0	0	0	0	0	0	0	0	0	0.0786224	0.566954
AL359878.1	0	0.0372522	0.270844	0.523779	0.0500046	0.501123	0.288268	0.144331	0.666571	0.379572	0.154633	0.765652
AL360004.1	0	0.0108184	0	0.0120637	0.0217964	0.0543808	0.290131	0	0	0.0611548	0	0
AL360181.1	0	0	0	0	0	0	0	0	0	0	0	0
AL365202.1	4.73981	3.76296	2.10752	3.27511	3.61274	3.45727	0.73516	0.706925	1.361	0.929272	0.42219	0.952344
AL390778.1	0	0	0	0	0	0	0	0	0.222146	0	0	0
AL391152.1	0	0	0	0	0	0	0	0	0	0	0	0
AL391421.1	0.395169	0.298261	0.093769	0.976653	0.973326	0.512848	0	0	0	0.102187	0.0774973	0.38246
AL441883.1	1.26178	0	0	0	0	0.109707	0.198199	0	0	0.84924	0	0
AL445665.1	0	0.204535	1.04887	0	0.0485539	0.264874	0	0	0	0	0	0
AL445989.1	0	0	0	0	0	0	0	0	0	0	0	0
AL450307.1	0	0	0	0	0	0	0	0	0	0	0	0.472936
AL513478.1	0	0	0	0	0	0	0	0	0	0	0	0
AL583828.1	0	0	0	0	0	0	0	0	0	0	0.561367	1.92615
AL589739.1	0	0	0.983904	0.917029	1.12489	0.0843331	0.534867	0	0	0.38444	0	0.395851
AL589765.1	0	0	0	0	0	0	0.168261	0	0.105377	0.234307	0.164183	0
AL590235.1	0	0	0	0	0	0	0	0.798935	0	0	0	1.73878
AL590452.1	0	0	0.556408	0	0	0.0384932	2.45567	1.97277	1.2795	0.0956976	2.13856	3.57533
AL590483.1	0	0	0	0.0109827	0	0	0	0	0	0	0	0
AL590560.1	0	0	0	0	0	0	0	0	0	0.595632	0	0
AL590708.2	0	0.799012	0.721647	0.632538	0.693832	0.831224	0.674309	0.360032	0.233636	0.266266	0	0.274497
AL590714.1	0	0	0	0	0	0	0	0	0	0	0	0
AL590822.1	0	0	0.677531	0.225762	0.0415895	0.35942	0.06784	0	0	0	0	0.0901925
AL590822.2	0	0	0	0	0	0	0.565815	0.0714441	0.324102	0.367844	1.02659	0.678581
AL590867.1	0	0.028899	0	0	0	0.0164582	0.752169	0	0.381676	0.661736	0.336333	0.881616
AL591025.1	6.44336	4.95866	5.583	6.52005	6.93646	4.71606	0	0	0	0	0	0
AL591479.1	0	0.0295755	0	0.0165718	0	0.00844717	3.40176	2.07298	1.35054	0.875031	1.48113	1.65805
AL591684.1	0	0	0	0	0	0	0	0	0	0	0	0
AL591806.1	0	0	0	0	0	0	0	0	0	0	0	0
AL592284.1	0.19043	0.242248	1.17826	0.205363	0.335624	1.10662	0.422349	0.383267	0	0.178205	0.135996	1.43182
AL596220.1	0	0	0.563686	0	0	0	0	0	0	0	0	0
AL603965.1	0	0	2.41257	0.712639	0	0.684413	1.80118	0	0	0.0997809	0	0
AL606500.1	0	0	0	0	0	0	0	0	0	0	0	0
AL626787.1	0	0	0	0	0	0	0	0.775283	0	0	0.209981	0.744855
AL627171.1	3.09933	2.22602	2.07956	2.69409	3.07714	2.76426	0	0	0	0	0	0
AL627171.2	0	0.0814905	0.544765	0.175882	0	0.192561	0.576619	0	0.56874	1.22477	0.223501	0.157322
AL627309.1	5.73653	7.57113	6.06013	5.41613	5.9515	8.10109	1.28734	4.7218	2.17479	1.77316	2.53653	4.0806
AL645608.1	0	0	0	0	0	0	0	0	0	0	0	0
AL645608.2	0	0	0	0	0	0	0	0	0	0	0	0
AL645728.1	0.672945	0.282842	0.172058	0.215471	0.351406	0.602705	0.492589	0.569505	0.310507	0.187062	0.70003	0.778807
AL645730.2	0	0.209282	0	0.686659	1.13275	0.389384	0	0	0.09073	0	0	0
AL645922.1	0	0	0	0	0	0	0	0	0	0	0	0
AL646016.1	0	0	0	0.481797	0	0.264874	0	0	0	0	0	0
AL669831.1	0	0.251081	0	0	0	0	0	0	0	0	0	0
AL807752.1	0	0	0	0	0	0.287737	0.410479	0	0	0	0	0
AL929472.1	0	1.89714	3.64073	2.2165	2.782	2.03215	0	0	0	0	0	0
AL953854.2	0	0.109836	0.0370622	0.165227	0.0534933	0.337465	0.395135	0.164166	0.0683457	1.99558	0.741983	2.0917
ALAD	2.57624	2.29805	6.04024	2.52534	2.50055	3.80033	3.41761	2.55221	2.75507	2.13211	2.89171	2.85502
ALAS1	3.57236	4.21641	6.45994	4.38117	4.01521	4.33175	2.72263	2.6883	2.51807	3.48284	3.33882	2.07756
ALAS2	0	1.04069	2.79859	0.572549	0.380874	0.319175	0	0	0	0	0	0
ALB	2.55342	7.56315	16.3452	6.02077	5.81333	13.9298	0.0860682	0.0415859	0.62678	0.170531	0.0446683	0.0610767
ALCAM	6.48964	7.03596	5.07252	3.07373	6.62911	5.45329	5.29535	6.86199	4.00136	4.36813	6.43514	4.633
ALDH16A1	1.22464	1.29733	1.83649	1.82115	1.87596	1.41586	3.36928	2.46604	2.48842	2.46655	2.28118	2.17555
ALDH18A1	4.52793	5.98307	4.79185	4.30044	4.48769	5.07824	3.41051	4.12436	2.87818	1.91816	3.15495	2.72922
ALDH1A1	3.36085	8.00361	9.19232	3.98598	2.04127	7.8623	0.408722	6.44474	0	2.84591	2.6608	0
ALDH1A2	0.434245	1.68127	1.26285	0.164236	0.0301123	0.325629	0.0342846	1.82834	0.0796522	0.0464547	0.167383	0.0480058
ALDH1A3	0.437351	0.167625	0.25105	0.179779	1.80753	0.602141	0.687686	0.0484867	0	0	2.89012	0
ALDH1B1	0.954755	2.50156	4.498	1.74274	1.32756	1.83106	3.04199	3.74271	1.96834	2.33602	3.10615	1.30731
ALDH1L1	0.241573	0.280623	6.87753	0.118804	0.0445524	3.44637	0.240686	0	0	0	0	0.0453436
ALDH1L2	2.37693	0.754079	1.17644	1.83123	1.54569	1.3592	1.10191	0.049367	0.852796	1.49847	0.104152	0.425636
ALDH2	2.16677	3.89676	7.84967	2.22353	1.08435	5.52555	3.85114	4.2137	1.72806	1.99706	0.424719	0
ALDH3A1	0.32329	0.044457	0.0467607	0.0592095	0.25592	0.0453626	1.88715	0.105048	0.209319	0	0.282825	0.052734
ALDH3A2	3.96747	4.56795	6.89235	3.58431	4.54307	5.7047	4.06342	3.97656	3.14484	2.13305	4.24321	4.29215
ALDH3B1	0.449826	0.280741	0.767053	0.456144	0.617615	0.759647	0.248416	0.27331	0.102884	0.200565	0.581704	0.632971
ALDH3B2	1.03776	1.75389	0	0	0.106556	0.00618813	0.469443	1.70329	0	0	0.17779	0
ALDH4A1	0.0293216	0.00956378	2.11292	0.307356	0.111979	0.359369	1.94523	0.0752014	1.15565	1.15341	1.96553	0.260394
ALDH5A1	1.63057	1.93968	5.35777	1.99844	3.40993	4.6799	2.1788	1.92037	3.82317	1.41125	4.09002	5.51232
ALDH6A1	2.66137	2.32129	8.03848	2.92867	2.26567	5.47913	2.6357	1.70457	2.75908	2.59631	2.24227	1.70969
ALDH7A1	1.92343	4.48406	7.43305	4.68908	3.76343	5.68508	0.0635089	2.43954	2.41137	3.11975	2.25101	2.99729
ALDH8A1	0.0375866	1.60576	6.17878	0.363074	0.292555	3.51771	0.194838	1.83978	1.29307	0.577138	0.332143	0.267157
ALDH9A1	3.60498	4.71705	6.48526	4.22735	3.64897	4.54929	3.14837	4.21672	2.9983	4.19825	3.88943	4.05391
ALDOA	5.99261	6.58338	5.23926	5.96217	5.59118	5.61477	5.14251	4.68396	5.22534	4.64943	3.71354	4.35992
ALDOB	0.388313	5.1038	13.9259	1.91383	2.32381	10.6148	0	0	0.201332	0	0	0
ALDOC	0.84919	3.3676	4.83101	3.66119	2.0786	2.1314	2.4953	2.54875	2.09065	2.65532	1.80717	2.06634
ALG1	2.65809	3.06017	3.53556	4.08708	2.74051	2.99625	1.10217	1.60683	1.83136	2.15776	1.25895	2.04474
ALG10	4.14892	2.94695	3.69171	3.85115	3.34893	3.49214	3.00804	1.93448	3.42623	3.0329	2.54785	2.22936
ALG10B	3.83796	2.8005	3.62852	3.44713	1.34541	3.75368	2.94861	1.30744	2.88141	2.91455	0.284628	2.48151
ALG11	1.76329	3.1806	3.10008	3.0939	1.96052	2.44225	2.67509	3.029	2.62935	2.79847	1.57602	1.72467
ALG12	0.481503	1.9521	3.2504	2.77284	2.91371	2.13058	2.77659	1.89871	2.79621	3.08106	2.93388	1.94961
ALG13	3.84767	3.6708	4.0246	3.43888	4.22083	4.10347	2.60614	2.76023	2.62607	2.65956	3.30843	3.6506
ALG14	0.572632	1.46152	1.75629	0.707798	1.03342	1.2422	0.792312	1.43834	1.84443	1.28403	1.62857	1.13502
ALG1L	0	0.889834	1.76767	1.108	3.9445	0.829714	0.330647	0.166763	1.0454	0.232963	1.21264	0.240247
ALG2	5.66288	4.64837	5.80418	4.52963	4.99525	5.78071	3.58839	3.30322	3.34426	3.35492	3.5632	3.76854
ALG3	5.01518	3.10011	3.79039	1.8153	1.65863	2.61596	2.99522	2.48148	2.50142	1.50215	2.03302	1.67338
ALG5	3.86053	5.8589	5.59829	4.47475	4.18667	4.51674	2.43152	3.47456	2.1197	3.62255	2.98427	2.13442
ALG6	3.70272	5.91409	3.83645	4.01434	4.65765	4.08877	2.32204	4.18726	3.33573	3.17583	3.27475	2.90924
ALG8	4.22087	5.22401	5.65154	4.56254	4.45876	4.8874	2.02363	2.9109	3.45529	3.13282	3.34982	1.98564
ALG9	0	0.381769	0.330777	0.34834	0.566233	0.268733	2.2366	2.78032	1.86577	2.87523	3.26943	2.00768
ALK	1.42975	1.10258	0.526809	0.147085	0.708569	0.534628	1.6846	0.0205319	0.789878	0	0.0220656	0
ALKBH1	1.449	1.42299	2.28697	1.78782	2.30824	2.13691	2.63527	1.79185	2.54063	2.75575	2.90484	2.43583
ALKBH2	1.71544	2.30937	2.55625	1.31226	1.32814	1.71374	2.7072	2.62663	1.6991	1.94017	2.3452	2.25185
ALKBH3	4.22841	2.43407	3.33445	3.13883	2.64343	2.69107	3.49459	1.36752	2.18877	2.70733	1.89829	1.84105
ALKBH4	0.25877	0.710527	0.639941	0.733469	0.639454	0.618515	2.94978	2.3372	2.13322	1.83299	2.38424	2.86966
ALKBH5	2.96108	4.05957	4.28172	3.28629	2.78393	3.88592	4.75489	5.47698	3.93968	4.20698	3.4907	4.79674
ALKBH6	0	0.0801426	0.144345	0.229044	0.0383749	0.142286	2.7018	2.47833	2.54723	2.76204	2.67494	2.42841
ALKBH7	0.845481	1.32716	3.66735	1.80865	2.43405	2.22362	2.25629	2.2247	1.91609	1.71571	1.57306	1.27339
ALKBH8	1.29961	2.23955	2.3494	1.48706	2.04727	1.76724	1.47073	2.26576	1.22065	2.18199	2.65989	1.47528
ALLC	0	0.013851	1.21422	0.229211	0.0461665	1.91589	0	0	0.0678213	0.151851	0	3.10964
ALMS1	6.23844	5.08001	4.3831	5.24609	6.21583	5.33259	5.04292	4.40864	5.33768	4.47458	5.09472	4.86049
ALOX12	0.0811707	1.08101	1.46024	1.52726	1.20674	1.65177	0.110045	0	0	0	0	0
ALOX12B	0.329434	0.574679	0.101507	0	0.136966	0.675232	0.159762	0.0526098	0	0	0.0564934	0.286493
ALOX15	0.0317327	0.11962	0.105457	0.10075	0.0346146	0.102365	0	0.120266	0	0	0	0
ALOX15B	0.104339	0.265996	0.490514	0.148501	0.0234386	0.0710979	0.269551	0	0	0	0	0
ALOX5	1.33354	4.76411	2.80156	2.92598	3.65912	3.38165	0.988921	3.10472	1.90914	1.8493	2.81651	3.09766
ALOX5AP	1.67659	7.26689	2.66219	1.31378	1.70633	2.3231	0	4.54753	0.1257	0	0	0
ALOXE3	0.467318	0	0	0.0104589	0.012631	0.042065	0	0	0	0	0	0.107803
ALPI	0	0	0	0	0	0	0	0	0	0	0	0
ALPK1	0.866353	0.777613	1.84264	0.649139	0.455808	1.52703	1.52397	0.194165	0.353846	0.0802899	0.0367743	0.235751
ALPK2	0.392922	0.241249	1.58406	0.147084	0.220053	0.649975	0.841164	0.0150113	0	0	0	0
ALPK3	0.486812	2.34981	0.747077	2.41715	0.873926	3.08022	0.578009	3.48979	0.223744	2.69034	0.462701	5.22698
ALPL	0.407645	0.315088	4.66365	0.295039	0.508276	2.74371	1.20609	0	0.0574086	0.129101	0.0981274	0.0681822
ALPP	0	0	0	0	0.0155101	0	0	0	0	0	0	0
ALPPL2	0	0	0	0	0	0	0	0	0	0	0	0
ALS2	3.44955	3.94002	5.01517	3.61225	4.10507	4.2393	2.77028	3.10781	3.25297	2.48369	2.9396	2.77804
ALS2CL	0.61818	0.0686526	2.03798	2.83731	0.676906	1.24086	1.09305	0	0.345039	1.16742	1.03844	0.133076
ALS2CR11	3.2957	2.26623	1.42014	0.760833	0.357716	3.54744	2.72542	1.325	0.302636	0.320086	0.0442229	3.71775
ALS2CR12	0.731858	2.24242	1.95977	1.79965	1.59466	1.53596	0.305763	0.775069	0.18815	0.850458	0.681494	0.0777292
ALX1	1.8765	3.03783	0.0630351	1.72672	0.048686	0.119834	0.19345	1.95126	0.117261	2.40481	0	0
ALX3	0.0575846	0.352779	0	0.451966	0.257789	0.247325	2.72959	1.28254	1.47355	0.382442	0	0.556578
ALX4	0	0.0244038	0	0.131136	0.0648857	0.258082	0.606804	0	0.0303768	0.0349685	0	1.63482
ALYREF	2.5916	5.28947	2.72968	3.59181	4.54639	2.90008	3.08332	5.07173	4.62986	4.37914	5.12709	3.39269
AMACR	0.339846	1.37538	1.97956	0.949849	1.00964	0.839377	2.11708	5.00645	3.5771	4.42133	4.08461	2.71408
AMBN	3.45022	0	0	0	0	0.765945	0.499441	0	0	0	0	0.284807
AMBP	0.052542	3.13121	11.5642	2.65102	1.32106	9.11706	0.13959	0	0.163364	0	0	0
AMBRA1	4.08602	3.7538	3.28747	3.87372	3.62244	3.04867	3.85106	3.36022	3.41242	3.44513	3.11407	2.32512
AMD1	4.72005	4.55527	3.67773	3.90024	4.44236	3.86962	4.77284	5.14956	5.13074	4.80887	5.24456	4.36632
AMDHD1	0	0.968769	6.19612	0.751376	0.270814	4.24737	0.313592	0.107024	0.131608	0.287182	0.221074	0
AMDHD2	0.57094	0.606307	0.722798	1.41847	0.749813	0.496577	2.57026	2.89074	2.85786	2.74133	2.3793	1.97818
AMELX	0	0.371486	1.3481	0.698219	1.04903	2.04644	0	0	0	0	0	0
AMELY	0	0	0	0	0	0.0696026	0	0	0	0	0	0
AMER1	1.84088	1.33122	1.93088	1.81461	1.46994	1.40076	3.21737	1.85947	2.24894	2.71826	2.60595	1.9057
AMER2	0.165239	0.582228	0	0.128119	0.169554	0.167687	1.26182	3.94909	1.34823	1.17871	0.238823	2.66057
AMER3	0.0330034	0	0.0281823	0	0.0536674	0.753999	2.40437	0	2.10765	0	0.0460323	3.07824
AMFR	3.8022	3.83885	5.93435	3.52298	3.05981	4.46439	3.12801	3.20256	3.48538	2.97904	2.10961	3.02118
AMH	1.46244	0.371676	0.785287	0.0887513	2.48735	2.18852	3.80161	1.66603	5.38108	0.522309	2.60503	4.16308
AMHR2	0	0.0494261	0.952753	0.0222651	0.00676371	0.413624	0.0826204	0	0.392881	0.0567228	0	0
AMICA1	1.78694	0.531572	1.77716	1.24096	0.322252	2.38005	0.0344227	0.0488809	0.0204114	0	0.0352075	0.776886
AMIGO1	1.18925	0.890125	0.735458	0.929115	0.564487	1.21194	2.16567	1.30834	2.746	2.06394	1.3485	3.03604
AMIGO2	2.24813	1.76246	1.15283	3.48456	2.94778	5.00929	2.33224	1.94207	2.1683	4.54592	3.20652	6.64224
AMIGO3	0	0	0	0	0	0	1.94179	1.12027	0.00260929	1.87195	0.970645	1.29094
AMMECR1	1.44946	1.70735	0.654839	1.11861	0.859509	0.932905	2.84904	3.38075	1.61613	3.05995	3.02321	2.33037
AMMECR1L	3.9031	3.04749	3.36819	2.10183	2.94972	3.02886	3.92199	3.79997	3.38905	2.50632	3.43031	3.26438
AMN	0.846719	0.1653	3.78734	0.0825438	0.122948	0.878175	0.532364	0.302814	0.109702	0	0.0644134	0.0878571
AMN1	3.4342	3.16092	2.23775	2.41716	2.7722	3.25913	2.71836	2.06351	2.48425	2.91358	2.9018	3.06181
AMOT	3.66573	2.03383	2.13521	2.28706	3.4656	1.97967	2.81728	1.46045	2.35091	1.55649	3.48286	1.83037
AMOTL1	3.43791	3.73751	3.54382	3.89017	5.06746	2.96547	2.94387	4.12558	3.86618	4.81775	5.47487	3.01153
AMOTL2	2.49965	1.67836	2.61417	1.91649	1.00206	2.06234	4.27795	2.00005	2.12886	2.4786	0.0988247	0.66449
AMPD1	0	0.0280735	0.239995	0.567798	0.00952403	0.428048	0	0	0	0	0	0
AMPD2	1.09144	1.78334	2.32408	1.80079	2.69095	2.15906	2.35468	2.03775	3.55038	1.99102	2.7709	2.39262
AMPD3	2.60712	2.81177	1.77107	2.16595	1.98526	2.33952	1.69075	2.43293	2.53384	2.30621	1.2186	2.59085
AMPH	1.19501	0.114594	0.988957	6.48434	0.741335	0.948726	0.265852	0	2.03718	5.21798	0.0268987	0.473222
AMT	1.02081	1.71828	5.04959	3.36416	2.34932	3.50005	2.42949	1.1306	2.01126	1.9776	1.14357	1.69538
AMTN	6.30181	0	0	0	0	0.0381818	0	0	0	0	0	0
AMY1A	0	0	0	0	0.0376353	0	0.0295849	0	0	0	0.0314579	0
AMY1B	0.0906758	0.0881964	0.413379	0.0498587	0.136406	0.0339782	0.0316912	0	0	0	0.0336959	0
AMY1C	0	0	0.307152	0	0	0	0	0	0.322395	0.131044	0	0
AMY2A	0	0.0212967	0.108721	0.413382	1.07231	0.0360437	0.0888201	0	0	0	0.0986278	0
AMY2B	1.46911	6.27035	6.88118	4.47935	5.27116	5.07852	1.3706	4.02595	2.09322	2.0496	2.79573	0.95003
AMZ1	0.0154942	0.0250128	0.65141	0.12915	0.104949	0.118076	0.0829067	0	0.0736212	0.0287412	0.1052	0.196145
AMZ2	5.34394	5.30903	4.44868	3.9382	4.11598	4.42325	2.88443	3.75464	3.37583	3.20962	3.24965	3.49255
ANAPC1	4.7322	4.50318	4.30833	3.91761	4.26505	4.33338	3.57523	3.4277	3.41923	2.89872	3.41707	3.12906
ANAPC10	3.14109	3.88402	3.2572	2.33325	2.54303	3.33904	1.67649	2.00801	1.74131	2.16791	2.06122	2.09504
ANAPC11	0.379955	1.58244	1.41661	1.18434	1.37379	0.969509	1.89812	3.06872	2.43365	2.08339	2.78802	1.72629
ANAPC13	2.61695	2.25191	2.85001	2.10994	1.62358	2.20769	4.11311	3.29001	3.95147	3.55635	2.96982	2.88141
ANAPC15	0.55841	1.35422	1.05274	0.718318	0.956373	0.595763	1.50284	2.15566	2.31884	2.74956	3.08211	1.52204
ANAPC16	2.41404	2.76458	3.4073	2.02406	2.05708	2.39899	4.64868	4.54338	4.52616	4.02537	4.17178	4.54044
ANAPC2	1.88735	2.38955	2.81257	2.41198	2.36106	2.41838	3.58515	3.09179	2.98216	2.02836	2.79912	3.01666
ANAPC4	3.31617	3.86819	3.30179	2.94326	3.0853	3.57352	3.00253	3.18926	3.61845	2.8391	2.62766	3.69497
ANAPC5	3.69127	3.318	3.6806	3.48012	3.16452	3.2407	5.25619	4.06156	4.43325	4.90893	4.27193	4.14693
ANAPC7	4.05171	3.59502	2.73317	3.12682	3.25561	3.3588	4.59449	3.82542	3.8007	3.79666	3.93176	4.23514
ANG	0.212651	0.768162	8.97293	1.11569	0.490189	5.69188	0.44779	0	0	0	0	0
ANGEL1	0.941302	1.15647	2.92409	1.96194	1.75996	2.35525	3.78831	2.47901	2.96699	2.50332	3.0939	3.83918
ANGEL2	3.33715	3.53247	2.99821	3.00909	2.94849	3.25533	3.9239	3.65809	3.72287	4.21	3.75939	4.28086
ANGPT1	1.57456	0.155369	1.07469	1.0406	0.477748	1.01708	0.0817062	0	0	0.0283173	0	0
ANGPT2	2.86	1.02163	1.70246	1.60239	3.45765	2.50475	2.14011	0	1.8323	1.30827	1.00046	1.91595
ANGPT4	0	0.219602	0.180315	0.040146	0.0243935	0.0607797	0	0.0715879	0	0	0	0.104639
ANGPTL1	1.69902	1.67712	3.23284	1.30988	1.38026	2.90084	0.165896	0	0	0.114915	0	0
ANGPTL2	1.65133	0.765474	1.62802	2.24988	2.49948	1.81298	1.10186	0.0713904	1.60644	0.958395	0	0
ANGPTL3	0.640649	3.30796	10.1394	2.546	2.67626	8.25462	0	0	0	0	0	0
ANGPTL4	1.06902	1.71037	3.9133	0.72274	1.85772	2.54058	1.25001	0.056227	0.317861	0	0.174028	0
ANGPTL5	0	0.0148635	0	0	0	0.0334959	0	0	0	0.0834854	0	0
ANGPTL6	0.0492262	0.292635	2.15769	0.434259	0.382059	1.09847	0.251134	0.124931	0.153415	0.0904236	0.314015	0.181112
ANGPTL7	0.655386	1.19031	0.985815	2.16473	2.0313	1.32403	0	0	1.13931	0.324397	0	0
ANHX	0	0	0	0	0	0	0	0	0	0	0	0
ANK1	1.57038	0.181394	1.69112	1.58194	4.06738	4.24071	1.43257	0.11398	2.28201	0.334878	2.39042	2.9346
ANK2	3.01044	1.98782	1.68629	6.80589	2.8784	1.67521	2.6501	0.614286	3.29983	5.36059	0.0895856	1.27358
ANK3	2.89245	4.27724	2.92586	4.39431	2.79821	3.54568	2.56912	3.34846	1.25778	3.92677	2.46091	2.65978
ANKAR	2.53247	2.26655	2.96614	1.91272	2.26431	3.35544	1.74015	2.3195	1.62407	1.29014	1.26303	3.10002
ANKDD1A	0.363604	1.07344	0.716367	0.265098	0.356184	0.666742	0.994007	1.38512	0.982083	0.419389	0.199075	1.20667
ANKDD1B	0	0.368444	0.327959	0.232391	0.170871	0.967974	0.250046	0	0.152729	0.0606264	0	0.736069
ANKEF1	3.64943	3.50835	2.59892	2.48764	2.84886	2.40985	2.58423	2.56461	2.74348	2.21126	2.83386	2.82268
ANKFN1	0.120987	0.050219	0.103766	1.18172	0	2.45766	0	0.0405375	0.815541	0.384781	0	1.66454
ANKFY1	2.11043	2.71908	2.85283	2.3153	2.91689	2.76402	3.27025	3.53645	2.65192	3.1097	3.71726	3.2605
ANKH	3.68977	5.54783	4.79324	4.46166	4.0882	4.3275	3.07738	4.13979	2.99028	3.14197	3.31887	3.79679
ANKHD1	0.18307	0.315199	0.398961	0.326287	0.142892	0.298178	4.17054	5.12124	4.02255	4.82653	4.31777	4.67722
ANKHD1-EIF4EBP3	0	0.0123767	0.0482512	0.0308675	0.0104367	0.0244609	2.301	1.97573	1.45068	3.52292	1.65225	2.07373
ANKIB1	5.21001	4.71189	4.15667	4.56068	4.9458	4.97561	4.39685	4.13765	4.1704	4.19477	4.29462	4.90928
ANKK1	0.493586	0.864888	0.136666	0.659154	0.647396	0.0229818	0.309681	0.815059	0.129864	0.0762863	0.113238	0.15353
ANKLE1	0.375127	0.342521	0.1486	0.460058	0.713019	0.103032	1.65517	0.608935	1.24567	1.01985	1.26111	0.408118
ANKLE2	2.99192	3.04405	2.12821	2.53961	2.88891	2.52698	3.94361	3.91948	4.01689	3.84232	3.81508	3.71325
ANKMY1	0.92376	1.14642	1.81059	2.15585	1.8794	2.08483	1.7121	1.36817	2.3697	2.02607	1.79775	3.20719
ANKMY2	3.35856	2.72108	2.84715	2.78357	2.68818	2.89176	3.06595	2.37354	2.1472	3.08973	2.74118	2.49846
ANKRA2	3.70833	3.34585	4.09315	3.76808	3.02569	3.87637	2.98208	2.60463	2.12402	3.42076	2.44036	3.20608
ANKRD1	0.910588	0.749775	2.11311	1.38048	0.212532	1.64248	0.210592	0	0	0	0	0
ANKRD10	4.28953	5.80908	5.01841	5.60983	5.32777	4.51365	4.89736	5.88717	5.34828	6.39545	5.39272	3.81018
ANKRD11	4.58339	5.03683	4.64695	4.43688	4.82819	4.94199	3.75779	3.74011	4.07826	3.20545	3.63619	3.63795
ANKRD12	5.00994	4.69268	4.30815	4.22084	5.30209	4.58537	4.60772	4.06334	4.65429	4.7749	4.91952	4.89402
ANKRD13A	3.38185	3.49691	3.26374	2.94551	2.74891	2.89385	3.62371	3.43973	3.13324	3.58009	2.98937	2.2177
ANKRD13B	1.13817	3.55628	0.370198	0.974159	2.2495	2.45017	2.05626	3.79363	2.43458	1.04668	2.38412	3.62645
ANKRD13C	3.98585	5.44532	4.19954	3.82048	3.99539	4.18572	2.8978	4.67574	3.16804	4.19258	3.70336	3.66828
ANKRD13D	1.29117	2.03333	1.08876	1.70709	2.31955	2.17259	2.47028	3.26713	2.85675	2.1298	2.96971	3.68939
ANKRD16	1.90572	1.80784	1.77659	1.25471	1.32954	1.67815	2.00589	1.57294	1.69005	1.04346	1.39279	1.96896
ANKRD17	7.7905	7.12664	7.0758	6.3362	6.00066	7.06702	4.3215	4.75149	4.53115	4.90957	4.36825	4.71863
ANKRD18A	3.25165	4.94469	2.45997	5.28555	4.71971	5.09125	2.85933	3.72019	0.897856	4.62009	3.54181	4.26118
ANKRD18B	3.54389	4.46556	0.920293	3.66522	3.82451	1.17828	2.52934	2.66847	0.364982	3.01752	3.21489	0.487434
ANKRD2	0	0	0.0604169	0.262341	0.0769393	0.0263472	0.185751	0	0	0	0	0
ANKRD20A1	0.060909	5.14876	3.92156	3.26102	3.00624	3.3794	2.20952	3.45547	0.171401	1.45471	0.791423	0.563006
ANKRD20A2	0.08184	2.44278	1.53971	1.69727	1.20437	0.955988	0.928068	2.65708	0.703344	1.19306	0	0
ANKRD20A3	1.14806	2.79408	1.16014	0.666882	2.23732	1.02085	0.753168	2.37345	0.40321	1.32478	0.67464	0.752815
ANKRD20A4	0.806546	2.29402	1.35208	1.18487	4.89778	1.15025	0.163581	1.09576	0.247433	0.705454	2.13211	0.238073
ANKRD22	1.20819	1.45444	0.456692	0.543789	0.0932581	2.09281	0.504638	1.09653	0	0	0.166599	0
ANKRD23	0	0.0589471	0	0.188499	0.0844014	0.134845	1.6452	1.38471	1.60102	1.16882	1.28246	2.18266
ANKRD24	0.345654	0.23986	2.0662	2.94404	1.82014	1.89514	1.22898	0.121932	0.927875	1.63813	1.53436	2.84032
ANKRD26	4.73044	4.65202	4.76775	4.53679	4.47549	5.69774	3.23901	2.94542	3.60817	3.60422	3.23731	4.35541
ANKRD27	3.26107	3.42078	2.87468	3.79269	3.53959	2.68311	3.21753	2.84115	2.53156	2.61318	3.21373	2.12468
ANKRD28	4.04395	3.93024	4.30958	3.24848	2.91098	3.60223	2.64596	3.07502	2.90263	2.76395	2.35084	2.52615
ANKRD29	0.333124	0.247807	0.477705	1.68261	0.12123	0.497792	0.691014	0.387009	0	0.859216	0.179302	0
ANKRD30A	0.0435005	0.028332	0	0.00795783	0	0.0595939	0	0	0	0	0.0306117	0
ANKRD30B	0	1.041	0.0609509	0.0326176	0.00795217	0.0298715	0	0.260481	0	0	0	0
ANKRD30BL	0	0.123305	0	0.0158688	0	0.0556856	1.10625	0.524741	0.402206	0.227866	0	0.345257
ANKRD31	0.254699	0.0389484	0.294349	0.0187528	0.0920524	0.666699	0.429825	0.0665021	0.303409	0.0634724	0.0713861	0.573665
ANKRD32	2.99928	3.35842	2.38447	3.71614	3.37904	3.10891	2.45236	2.79874	2.67382	3.9106	2.83615	3.22712
ANKRD33	0	0	0	0	0.0443725	0	0.0398156	0	0	0	0.0407216	0
ANKRD33B	0	0.267922	0.273638	0.139054	0.426467	0.1827	0.132066	0.751948	0.226138	0.257811	0	0.265803
ANKRD34A	0	0.103937	0.12348	0.222401	0.108129	0.182415	0.427102	0.550301	0.183371	0.475786	0.269768	0.530402
ANKRD34B	2.06327	0.613708	0.347824	1.42548	0.0694274	0.0586186	0.239213	0.575573	0.601126	1.30593	0	0
ANKRD34C	0	0	0	0	0	0	0.0273206	0	0	0	0	0
ANKRD35	1.37051	0.971768	1.44288	3.80558	3.73524	0.572232	1.89914	1.02365	1.36416	3.685	3.75877	0.120737
ANKRD36	6.11501	6.54586	4.84883	7.2152	7.42729	6.70656	5.03869	5.52609	5.25972	5.95221	5.59994	6.47005
ANKRD36C	5.90716	6.56373	5.21161	6.75534	7.71786	6.82198	4.82961	5.18358	4.69969	5.2628	5.58022	5.78685
ANKRD37	0.304201	0.800234	0.982244	0.918921	0.775059	0.676507	1.60852	1.02311	2.34439	1.96274	0.538266	2.29307
ANKRD39	0.964658	0.499863	0.797914	0.955523	0.671223	0.758191	2.8856	1.99779	2.53314	2.26311	2.38047	3.53868
ANKRD40	3.51262	3.81227	3.28255	2.82987	3.31265	3.27168	3.2687	4.27116	3.7726	3.74035	4.04133	3.52711
ANKRD42	1.43898	1.2323	1.67278	1.25789	1.41786	1.48182	2.67035	1.31132	1.00058	1.30371	1.43423	1.48311
ANKRD44	2.24513	2.22667	3.08932	3.28255	2.86094	3.52565	1.03199	1.97805	1.5208	2.56994	1.68633	2.10553
ANKRD45	0.0370385	0.507117	0.0316345	1.18188	0.132966	0.747021	0.548923	0.746502	0.628921	1.53108	0.285249	1.63436
ANKRD46	1.29679	1.61373	2.18534	1.66095	1.40619	1.77111	3.19479	2.8557	2.11683	2.91229	2.62223	3.1578
ANKRD49	1.8298	2.90742	1.89806	1.9784	3.17123	1.7862	2.396	3.80248	2.38776	3.61384	4.21238	2.53571
ANKRD50	2.98099	4.37456	3.37657	3.74617	3.63399	3.69923	2.867	4.64216	3.07548	4.63357	3.94158	3.10377
ANKRD52	3.72114	2.92874	2.48226	2.97415	3.12628	3.32908	4.82242	3.84783	3.89455	3.31339	3.72708	4.20662
ANKRD53	1.38971	0.689155	0.902792	1.4572	1.4279	1.14211	0.990015	0.209626	1.11362	0.476541	0.589267	1.4814
ANKRD54	0.161049	1.74654	1.46189	1.35661	1.54212	1.33614	2.34101	2.56667	2.62784	2.39079	2.70741	2.43857
ANKRD55	0	0.0235744	2.53377	0.22084	0.0159349	1.96373	0	0	0	0.130635	0	0.912216
ANKRD6	2.11927	2.2111	1.93955	3.10717	2.82691	1.63706	3.06718	2.5144	3.27965	3.60027	3.52593	2.13666
ANKRD60	0	0	0	0	0.0227964	0	0	0	0	0	0	0
ANKRD61	0.164077	1.89966	2.21574	2.87874	2.38454	2.66017	0	0.108992	0.256618	0.153455	0.224982	0.301096
ANKRD62	0.130129	0.01463	0.0192199	0.730735	0.00494799	1.72385	0.331752	0	0.236323	1.40149	0	2.08522
ANKRD63	0	0	0	0.0341236	0	0	0	0	0	0	0	0.327948
ANKRD65	0.486295	0.267891	0	2.38161	2.34212	0.9255	1.33871	1.42162	2.97248	4.91579	5.43972	3.02087
ANKRD66	0	0	0	0	0	0.00542359	0	0	0	0	0	0
ANKRD7	2.03906	0.55198	0	0.505213	0.773597	1.17204	1.37247	0.240545	1.36478	0.964542	0.333571	1.61208
ANKRD9	0.0503148	0.200954	0.203237	0.358583	0.148619	0.0999174	1.14739	1.31026	2.32635	1.3341	1.50584	1.15763
ANKS1A	4.4163	3.92673	4.5064	3.99093	4.009	4.18294	3.58519	3.03855	3.64607	3.27718	3.20881	3.66008
ANKS1B	0.193658	1.53232	0.809259	4.50656	1.36603	1.66855	0.129201	1.21367	0.955921	4.41936	0.309903	1.56754
ANKS3	0.220976	1.26706	1.0731	2.16347	1.10456	1.41225	2.03805	2.26868	2.46374	2.48766	1.58755	2.61832
ANKS4B	0	0.0590258	3.22199	0.0266382	0.0161562	1.52858	0	0	0.0589031	0	0	0.200431
ANKS6	1.54473	2.20211	1.0851	0.93157	1.59478	1.33492	3.22483	3.12057	2.3146	1.40624	3.04907	2.72967
ANKUB1	0.0328002	0.308447	0.147724	0.00598214	0.151185	0.0449963	0.0225404	0.0634288	0.0265641	0	0.0457502	0
ANKZF1	1.63375	2.56788	2.97948	2.89319	2.87969	2.68818	3.80338	3.74381	3.7546	3.29381	3.01608	3.99944
ANLN	5.73043	6.56662	1.64405	4.25494	5.86633	3.89465	4.1757	5.61109	4.17266	5.04878	5.43064	4.2051
ANO1	3.18682	2.45935	5.94157	3.95562	3.30748	3.7546	1.3775	0	1.01009	2.66254	0.377269	0
ANO10	2.49182	2.48215	3.17697	3.2268	3.26242	2.84891	1.93499	1.92548	1.52332	1.74334	1.89857	1.75388
ANO2	1.76767	2.31172	0.745254	0.178827	1.10211	0.71634	1.26112	1.40095	1.06969	0	0.025231	1.09782
ANO3	0.221664	0.0537724	1.45449	0.145237	0.235206	0.989273	0.019174	0.0182491	0	0.0767178	0	0.10473
ANO4	2.65241	1.2563	1.25211	5.13977	3.28109	2.01492	0.19564	0.135799	1.16912	4.54244	1.86919	0.369494
ANO5	1.61476	2.55748	2.55637	3.38682	2.63431	4.01248	1.59857	1.50801	2.44177	2.03113	1.50825	3.32575
ANO6	5.75846	5.43958	6.67983	4.66055	4.74463	5.55612	3.2965	3.99214	2.25516	3.76642	2.84964	2.76006
ANO7	0.180055	0.130578	0.169478	0.0742876	0.19553	0.209479	0.742927	0.0491312	0.975846	0	0.291009	0.328978
ANO8	3.71512	1.27409	2.20673	3.26864	3.04874	3.05223	3.6091	1.11695	2.98729	2.7613	2.52904	3.11693
ANO9	1.79229	1.21631	0.633247	2.87104	2.11058	1.77191	2.97849	2.40783	3.68557	1.88045	3.30288	3.09083
ANP32A	5.53002	6.49932	5.59899	4.85631	5.12203	5.66276	3.48133	4.58574	3.56685	3.30215	3.3774	3.84013
ANP32B	6.89993	7.53499	7.04695	6.78136	7.91844	7.28831	5.30786	4.88385	5.75245	4.67114	5.81868	5.02401
ANP32D	1.9514	1.94433	1.64089	0.56909	1.11698	1.78997	0	0	0	0.439618	0	0
ANP32E	3.98342	6.16662	4.54515	4.79523	5.7592	5.1789	4.96785	6.1281	5.46869	5.98333	5.82739	5.6183
ANPEP	1.6095	1.34227	8.50598	3.00872	1.47779	6.24327	0.303489	0	0.035791	0.15814	0.0615005	0
ANTXR1	6.12214	2.71253	4.35801	3.662	4.81289	4.65862	4.76119	0.268886	2.82152	0.0727324	0.787174	0.0993392
ANTXR2	1.0664	0.651243	2.73705	1.21685	1.98755	2.26951	0.70141	0.717674	1.74933	2.32834	2.01246	1.00779
ANTXRL	0.620668	0	0	0	0	0.135862	0	0	0	0	0	0
ANXA1	4.89468	9.41173	3.65564	2.79079	4.17887	3.64317	3.90928	8.4203	0.0753984	0.0439468	3.97031	0
ANXA10	0	0.405779	5.42476	0.221662	0.185047	3.74349	0.156308	0	0	0	0	0
ANXA11	3.46001	3.94516	3.54656	3.1796	2.62103	3.33057	3.90885	4.28808	1.85713	2.61242	2.51215	3.59616
ANXA13	0	0.409909	2.84239	1.48757	0.0492813	1.61383	0	0	0.0456491	0	0.0396557	0
ANXA2	4.51828	3.07271	4.16411	4.79568	4.22983	4.11467	4.02578	1.54666	3.63876	3.13535	3.37542	0.581127
ANXA2R	0	0.883802	0.299951	0.412118	1.217	0.384053	1.64835	2.7901	3.6876	2.99028	2.56993	1.36009
ANXA3	0.786764	4.93523	1.55729	0.992377	0.0504009	1.95871	0.872648	3.35579	0.252614	0.114688	0.0870686	0
ANXA4	1.55251	4.09303	4.24788	3.12538	1.99768	3.88555	2.14712	2.68147	1.24214	1.77629	2.29057	0.496341
ANXA5	5.63531	6.65379	6.40611	6.03457	6.2072	6.25141	3.12477	4.7432	3.44897	4.91427	4.69439	4.01292
ANXA6	4.19023	3.78342	6.87434	5.47992	4.47735	4.86831	2.65345	1.43753	1.95821	3.62453	0.134513	0.76452
ANXA7	4.93912	5.82186	6.37327	4.65989	4.81412	5.53891	4.16325	4.26548	4.20829	3.79339	4.21465	4.31528
ANXA8	0.167928	0	0.0739814	0	0.00969042	0	1.92953	0	0	0	0.502449	0
ANXA8L1	1.58164	0	0.165255	0	0.0441699	0.00940117	0.221829	0	0	0	0	0
ANXA8L2	1.35911	0.0165303	0.763426	0.497114	0.0111647	0.00939677	2.76875	0	0.123924	0	1.12617	0
ANXA9	0.935137	1.61105	4.12093	2.03608	1.32881	3.08507	0.422946	0.571617	0.851258	0.54947	0.431381	3.19343
AOAH	2.34775	1.15256	4.87581	3.11119	1.67752	4.91123	0.0805943	0.0767842	0	0.34894	0.0824021	0.359424
AOC1	0.963648	1.50288	0.116873	0.109287	0.219441	0.518769	0.406362	1.36375	0.328801	0.0522649	0.0394716	0
AOC2	0	1.35602	1.59262	1.10647	1.08827	0.861113	0.767529	1.78671	1.92942	1.2187	1.23712	1.24637
AOC3	0.772414	0.722408	2.14431	0.968341	1.78289	1.75374	0.216152	0.15036	1.24032	0.394178	0.462543	0.134166
AOX1	0.0951486	2.40053	10.1982	1.19907	1.30681	7.53697	0.103926	0.122785	0.0923605	0.383954	0.0273018	0
AP000275.65	0	0.0673668	0	0.0379641	0.0230609	0	0	0.6832	1.50774	1.2328	2.33137	0
AP000295.9	0	0	0.090224	0.113796	0.0236556	0.0395754	0.326541	0	0.652041	0.190391	0	1.78802
AP000304.1	0	0	0	0	0.939936	0.471206	0	0	0	0	0	0
AP000322.53	0.899304	0.0976982	0.0860532	0.334048	0.210947	0.110311	0.259997	0.12954	3.6746	0.343363	0.381892	0
AP000322.54	1.13856	2.39213	2.81985	2.12611	2.09766	3.43101	0	0	0.216415	0	0	0
AP000349.1	0	0	0	0	0	0	0	0.178939	0	0	0	0
AP000350.10	0	0	0	0	0	0	0	0	0	0	0.263706	0
AP000350.4	0.14088	1.46525	1.78597	0.671847	1.10679	0.964611	0.434244	1.73945	1.26856	0.563539	0	1.71058
AP000679.2	0	0.0501217	0.319727	0.0558046	0.0339801	0.137809	0.48394	0.19182	0	0	0.0717208	0
AP000688.1	0	0	0	0	0	0	0	0	0	0	0	0
AP000695.1	0	0	0	0.0206895	0	0	0	0	0.0903121	0	0.0786123	0.107035
AP000708.1	0	0	0	0	0	0	0	0	0	0	0	0
AP000721.4	0	0	0	0	0.122636	0.200699	0	0	0	0	0	0
AP000758.1	0	0	0	0	0	0	0.69342	0	0	0	0	0
AP000769.1	0.523012	0.679484	0.551515	1.15301	2.65443	1.46769	2.74091	0.361411	2.33936	1.01281	1.15344	2.87073
AP000783.1	1.20416	0.0317237	0.303385	1.54092	0.104257	0.265093	1.21158	0	0.829033	0.821626	0	0.179181
AP000867.1	0	0	0	0	0	0	0	0	0.188016	0	0	0
AP000889.3	0	0	0	0	0	0	0	0.139448	0	0	0	0
AP000974.1	0.0887231	0.154464	0.182922	0.498346	0.105925	0.239511	1.29598	1.08118	1.53076	2.5909	1.89129	1.33781
AP001024.1	0	0	0	0	0	0	0	0	0	0	0	0
AP001024.2	0	0	0	0	0	0	0	0	0	0	0	0
AP001055.1	0	0	0	0	0	0.0632056	0	0	0	0	0	0
AP001094.1	0	0	0	0	0	0.213919	0	0	0	0	0	0
AP001350.1	0	0	0	0.400503	0.255025	0	0	0	0	0	0	0
AP001362.1	0	0	0	0	0	0	0	0	0.209469	0	0	0.456882
AP001421.1	0	0	0	0	0	0	0	0	0	0	0	0
AP001468.1	4.27505	4.104	3.84041	1.90925	2.25183	2.39835	0.615942	0.280607	1.83606	1.78564	1.31275	1.70349
AP001579.1	0	0	0	0	0	0	0	0	0	0	0	0
AP001631.10	0	0	0.316588	0	0	0.018945	0	0	0	0	0.138585	0
AP001652.1	0	0	0	0	0	0	0.176219	0.08652	0.205799	0.528029	0.0471603	0.12617
AP001816.1	0	0.724099	1.04403	1.02778	0.972782	0.976813	0	0.321613	1.3498	2.0753	1.65453	1.19689
AP001885.1	1.2962	1.56801	1.35125	0.957987	0.976008	1.16144	0	0	0	0	0	0
AP001888.1	0	0	0	0	0	0	0	0	0	0	0	0
AP001925.1	0	0	0	1.0516	0	0	0	0	0	0	0	0
AP002348.1	0	0	0	0	0	0	0	0	0	0	0	0
AP002353.1	0	0	0	0	0	0	0	0	0	0	0	0
AP002884.2	0	0	0	0.0682167	0.0209538	0	1.19186	0.688008	1.05851	1.80606	2.30519	1.55396
AP002884.3	0	0	0	0	0	0	0	0	0	0	0	0
AP002956.1	0	0	0	0	0	0	0	0	0	0	0	0
AP003041.2	0	0.435455	0.245431	0	0	0	0	0	0	0	0	0
AP003062.1	0	0	0	0	0	0	0	0	0	0	0	0
AP003068.23	0	0	0.113081	0.0247195	0.143308	0.0498223	1.2078	0.583526	0.623908	0.699394	0.554862	0.244017
AP003068.6	0.828756	0.159554	0.147584	0.273497	0.22589	0.0700238	0	0	0	0	0.0360324	0
AP003733.1	0	0.178544	0.136266	0.348167	0.465326	0.253501	1.18464	2.01012	1.37647	1.33099	1.94452	1.59215
AP003774.4	0	0	0.114825	0	0.0202683	0.0422956	0.390158	0	0	0	0	0
AP005482.1	0	0.152905	0.134981	0.272479	0.407755	0.030171	1.17663	0	1.69214	0.89343	0.717901	0.735544
AP006621.5	0.778078	0.837798	1.53064	1.72209	0.96515	0.989007	2.53532	1.73494	3.30689	2.75022	2.86986	3.19005
AP1AR	1.45232	2.88916	2.71075	1.68893	1.97912	2.25434	2.23348	3.28329	3.73636	3.05159	2.68266	2.98248
AP1B1	3.37765	3.91424	4.23357	3.33649	3.88024	3.52539	2.81023	3.46835	3.44274	2.83065	3.43998	2.0427
AP1G1	3.82193	4.30988	4.68566	3.88017	3.47942	4.32529	3.49009	4.20961	4.15877	4.29321	3.54778	4.1661
AP1G2	2.19824	2.05936	1.37334	2.84157	2.72285	2.44832	4.91321	3.12722	3.8527	3.82294	4.60828	5.08891
AP1M1	2.59996	3.12287	4.66035	4.08133	4.15106	3.46609	2.60514	2.78083	3.00493	3.43355	3.26654	2.90012
AP1M2	3.29093	4.46671	0.635826	3.73947	4.26786	2.80438	3.77506	3.93142	3.17204	1.92737	4.34389	2.41905
AP1S1	2.90554	3.63885	4.03101	2.86997	3.74723	4.37829	3.59875	2.55366	3.8113	2.13475	3.33591	3.84434
AP1S2	3.76784	4.25355	3.4628	3.58558	3.66648	4.17549	2.73245	3.58951	3.89026	4.15477	3.35305	3.37643
AP1S3	1.20642	0.835296	0.810003	0.695489	0.889739	1.41423	1.15977	1.98086	1.24544	1.10605	1.59943	2.20448
AP2A1	3.94594	3.49557	4.08159	3.14383	3.96663	3.34116	3.18715	3.02291	2.8019	2.63833	3.23147	2.58174
AP2A2	4.19238	4.13775	4.25533	3.45848	3.4787	3.58477	2.46954	3.41234	3.48726	2.90409	2.55487	3.25314
AP2B1	5.25313	6.12853	4.5493	5.18583	5.51533	4.94008	4.0142	5.45159	4.61698	4.5372	5.07888	4.6844
AP2M1	6.19216	5.47854	5.68067	4.9587	5.20455	4.85922	5.07828	4.38991	4.53382	4.03862	4.06075	2.89619
AP2S1	3.98129	4.09867	4.89644	3.97473	4.13431	3.96567	3.30494	3.32634	4.09457	3.96843	3.87105	2.57647
AP3B1	5.01003	5.73777	5.09868	5.4475	4.55168	5.14718	2.71672	3.81515	2.30258	4.04917	2.92291	2.9457
AP3B2	1.66728	0.400355	0.515445	3.75478	2.54442	3.43111	3.07435	0.409467	2.9157	3.09549	2.51825	4.13728
AP3D1	4.44457	4.33619	4.41438	4.71421	4.94121	4.52816	3.82138	3.5697	3.90539	4.27062	4.72398	4.09701
AP3M1	4.49635	4.95989	4.31694	3.61705	4.00603	4.29029	3.49151	4.0136	4.135	4.0596	4.11405	4.17541
AP3M2	1.6705	2.69035	1.47454	2.58072	3.10205	2.53309	2.95845	3.32733	3.57027	3.33037	3.95583	4.08068
AP3S1	3.52187	4.15698	4.58769	4.25172	3.91867	3.9895	2.35535	3.39235	2.7688	4.12184	3.04676	2.91117
AP3S2	0.948089	0.379665	0.57646	0.264839	0.394587	0.517914	3.05369	2.77094	2.14412	2.43892	2.72712	2.8617
AP4B1	1.25957	2.95723	2.33942	2.63377	2.87698	2.98673	1.86868	2.7338	2.18494	2.3339	2.55673	2.84173
AP4E1	2.88924	3.5431	3.06462	2.91937	3.11558	3.56499	2.314	3.0139	2.11832	2.33483	2.4203	2.89949
AP4M1	3.39326	4.35212	3.0167	4.61532	5.29381	4.31107	3.5823	3.12931	3.02707	2.29681	3.88454	3.13492
AP4S1	0.923024	0.903676	1.90578	2.24571	2.02532	1.70492	1.56501	0.703741	1.787	1.88655	1.42767	1.17742
AP5B1	0	0.0363079	0	0.0875312	0.0677874	0.123801	0.38039	2.28545	1.75068	1.93169	2.51552	2.86913
AP5M1	4.66494	3.47084	4.30384	3.56028	4.26644	4.05433	3.75993	3.14256	4.14887	3.89512	4.39533	3.59443
AP5S1	0.513466	1.41235	0.971401	1.11479	1.16834	0.746871	3.45317	3.16191	2.64985	2.06573	2.81637	2.53411
AP5Z1	1.11605	1.13908	1.37643	1.81704	1.76678	1.50749	2.42207	1.98946	2.41302	1.97643	1.88779	2.49767
APAF1	4.38082	4.88712	3.79503	4.74374	5.1801	4.08582	3.23837	3.72357	3.83817	4.1173	3.61942	3.40094
APBA1	0.314178	0.757509	3.01466	0.867755	1.18117	1.6335	1.98098	1.15505	1.33875	1.15747	1.84503	1.21648
APBA2	3.27238	5.33905	1.50185	4.87445	2.86092	3.30909	2.30871	3.53044	2.72095	3.48371	1.44042	2.82236
APBA3	0.689869	1.04524	1.50937	1.51912	1.77612	1.14657	1.91852	2.68544	2.12013	1.86421	2.98692	1.86851
APBB1	3.16785	2.55859	1.97992	2.60222	2.25162	2.95158	2.30806	2.18028	3.59917	2.15362	1.46269	2.57789
APBB1IP	1.00564	1.34831	4.52345	2.48651	1.90014	3.74003	0	0	0.167277	0.145755	0	0.0519144
APBB2	4.06633	3.01856	4.17157	2.84196	2.99427	3.19708	3.58627	1.98056	3.3096	3.75607	2.53133	2.07334
APBB3	1.64174	2.19954	2.07864	2.73828	2.07984	2.22647	2.43276	2.95279	1.46713	2.39131	2.29992	2.3974
APC	5.39139	5.40112	4.99476	5.87764	4.74796	5.41478	3.05399	3.62329	2.57599	4.60046	2.94802	3.81955
APC2	0.0426643	0.0923626	0.218789	0.571363	0.266867	0.1609	1.88294	0.0334628	1.1647	1.0367	0.0825323	0.127673
APCDD1	6.97112	0.125359	1.33978	0.784683	1.94117	0.994282	2.90487	0	0.114169	0.628509	0.0505991	0
APCDD1L	0.106772	0.0614944	0.0234275	0.0297283	0.0299391	0.0351916	0.941484	0	0.044098	0.0507276	0	0
APCS	0	2.02572	10.0728	2.11717	1.03797	6.92154	0	0	0	0	0	0
APEH	2.99493	3.26745	5.17149	4.60894	3.68063	4.15505	3.17249	2.40294	2.60499	3.18548	2.69991	3.40048
APEX1	8.48118	6.79425	7.18387	7.09896	6.83989	7.20584	5.41621	4.56332	5.12666	5.71004	5.63009	4.95752
APEX2	2.29158	2.30811	1.55046	2.41503	2.21969	1.57105	2.75507	2.86037	2.48543	2.7892	2.72728	1.83274
APH1A	4.07261	4.18226	5.03737	4.39267	3.18951	4.33445	4.46048	4.96774	4.78114	4.52145	3.83838	4.00137
APH1B	0.708263	0.920452	0.601076	1.07753	0.918915	2.0215	1.89428	2.41819	1.52141	2.34561	2.19879	4.02613
API5	5.38449	5.08616	4.52572	3.92815	4.83439	4.2045	5.14909	4.91872	4.30811	4.98068	5.68561	4.74978
APIP	2.26023	2.45849	2.44134	2.04176	2.6888	2.44943	2.46056	1.65206	2.51289	2.48461	3.00882	2.32994
APITD1	0	0.0606242	0.0322258	0.0542262	0.0248295	0	1.57753	2.54825	2.71352	2.06246	2.85222	2.79444
APITD1-CORT	0	0	0	0	0	0	0.340104	0.700856	0	0	0.519794	0.74251
APLF	2.39025	1.97162	2.24758	0.622848	0.764438	1.97101	1.47293	1.09672	1.46157	0	0.329671	1.04204
APLN	1.81376	0.587499	0.423003	0.680971	2.2659	1.10927	1.74433	0.316231	1.43824	0.76637	0.701207	2.01258
APLNR	0.366979	0.264309	0.991098	0.593034	0.416131	0.969159	0	0	0.0933952	0	0.158276	0
APLP1	1.15164	0.501685	0.579425	3.33188	4.54069	4.73693	3.82353	0.672271	2.75622	2.84275	3.07503	5.032
APLP2	4.24407	5.96032	6.6063	5.43887	5.61704	5.46634	4.08767	5.03575	3.3901	4.6001	4.95522	4.12107
APMAP	4.55199	5.41179	6.84089	4.69886	4.80948	5.05077	5.00613	4.61795	5.00727	4.28194	4.93784	3.9209
APOA1	0.145773	3.13486	11.1407	0.928232	0.876477	8.32452	0	0.0966278	0.118921	0	0.103646	0
APOA1BP	5.70559	5.028	5.25394	5.24613	4.64918	6.46769	4.47155	4.33539	3.52448	4.20497	4.20549	5.56474
APOA2	0.111175	3.38843	11.5902	1.27413	1.14215	9.44788	0	0	0	0	0	0
APOA4	0	0.0473488	4.53694	0	0.0320902	0.381513	0	0	0	0	0	0
APOA5	0	0.794029	8.33812	0.0792448	0.195369	4.02786	0	0	0	0	0	0
APOB	1.02239	4.12874	11.9147	2.84412	1.52985	8.94651	0	0.0190683	0.0118556	0	0	0.0141224
APOBEC1	0	2.69192	0	0	0	0	0.159138	1.52922	0	0	0	0
APOBEC2	0	0.694088	1.5111	0.735965	1.15112	2.08742	0	0	0.145745	0.1668	0.127174	3.03974
APOBEC3A	0	0	0.254162	0.131292	0.0235389	0.930766	0	0	0	0	0	0.195519
APOBEC3B	1.78055	0.708198	1.58891	2.05656	3.30906	2.32955	1.01889	0	3.91651	1.02712	2.72342	1.00174
APOBEC3C	1.66719	0.430913	1.62481	1.54705	1.46772	1.68731	2.43692	0.0496368	2.63464	1.13847	1.78515	0.499871
APOBEC3D	1.47753	0.206856	1.86283	1.10446	1.61621	2.27859	1.11496	0	1.57217	0	0.314765	0.918443
APOBEC3F	1.85409	0.470685	2.41671	1.86107	3.21274	2.37708	1.67062	0	2.18904	0.764179	2.207	1.55892
APOBEC3G	2.49968	0.263979	0.92915	0.89232	0.945956	1.83105	1.39414	0	1.53354	0	0.26412	1.13689
APOBEC3H	2.19228	0.185508	0.389041	0.746672	0.12764	0.658108	0.221255	0	0.476348	0	0	0
APOBEC4	0.156039	0.760244	0.663801	0.676752	0.805982	0.191091	0	0.604956	0	0.0748	0.0565979	0
APOBR	0	0.216205	0.953106	1.49838	0.393854	0.796669	0.0389143	0	0	0.832897	0.0398001	0.0544536
APOC1	3.05625	3.78756	11.8982	3.56351	3.34279	10.2152	0.324995	0.3108	0.582042	0.297721	0.427236	0.306824
APOC2	0	0.10402	4.18714	0.143077	0.138559	2.21599	0	0	0	0	0	0
APOC3	0	4.25081	13.3718	1.88174	2.08587	9.76069	0	0	0	0	0	0
APOC4	0	0	0	0	0.0242201	0	0	0	0	0	0	0
APOC4-APOC2	0	0	0	0	0	0	0	0	0	0	0	0
APOD	1.44512	0.0783496	1.121	2.44504	1.57484	5.85236	0.772172	0	0	0.715557	0.19514	3.33566
APOE	3.70691	3.63676	10.5854	4.42139	4.55044	7.42849	3.41319	0.238892	0.640099	0.0900235	0.133328	0
APOF	0	0.958828	7.08364	0.364159	0.265956	4.8182	0	0	0	0	0	0
APOH	0.423309	3.5861	12.233	1.42447	1.52312	9.58294	0.108135	0	0	0	0	0
APOL1	1.50006	1.8863	4.64631	1.46714	1.19064	3.38082	0.122188	2.08802	0.46724	0.401316	0.476991	2.70329
APOL2	2.32368	2.63997	4.43435	3.02438	3.48343	3.84174	1.80927	2.68863	2.3848	2.46038	3.01931	2.68069
APOL3	1.29477	0.769059	2.59507	1.26978	0.62123	3.13601	0.0490954	0.318481	0.0577656	0	0.0746729	1.2558
APOL4	3.03226	0.343748	1.35817	0.350651	3.52843	2.89644	2.62986	0.293333	3.73089	0.367603	3.57994	2.81445
APOL5	0	0.0243953	0.39413	0.0271888	0.271351	0	0	0	0	0	0	0
APOL6	1.36218	1.34952	3.25368	1.2286	0.908547	2.68447	0.855384	3.0548	1.9595	0.887726	1.454	3.35789
APOLD1	0.471671	0.539715	0.225634	0.827248	1.03236	0.147323	2.74426	2.48976	4.5032	3.09384	2.803	0.190259
APOM	1.88386	1.76264	7.26222	1.8757	2.19386	5.21319	0.700038	0.236669	0.969519	0.819549	1.0609	1.26658
APOO	4.70248	4.79482	3.90738	3.99648	4.54143	4.53895	3.21406	3.01917	3.32593	3.25884	3.83374	3.08242
APOOL	4.5247	4.81896	5.78241	4.74278	4.65369	5.13767	2.96513	2.49249	2.27099	3.32834	2.73102	2.66904
APOPT1	1.76016	0.831543	0.512717	0.976074	1.04231	1.20254	2.27786	2.61891	3.2566	2.99284	2.95807	3.38259
APP	6.93776	7.3795	7.55972	8.19761	7.83136	7.36109	6.98531	5.07886	5.5983	6.02615	5.73444	5.33794
APPBP2	2.6417	3.39639	2.82709	2.91374	2.57854	2.79482	2.86888	3.90569	3.4392	4.00382	3.49678	3.58846
APPL1	4.55965	4.07536	3.93165	4.35781	4.38822	4.07342	3.57034	3.59458	3.6498	4.77173	4.43807	3.80346
APPL2	4.89769	4.2898	4.32595	4.09479	3.92133	4.28662	3.95863	3.26959	3.72788	3.29832	2.88681	3.39339
APRT	1.86598	3.44466	4.96226	3.28837	2.61915	3.95415	2.88414	3.3415	2.88341	1.77634	1.95702	2.73617
APTX	3.50961	4.81806	4.50997	5.0447	4.18825	4.71301	2.94555	3.18944	3.12395	3.62277	2.97937	3.18946
AQP1	0	0.234629	0.483743	0.144758	0.322933	0.151694	1.13746	2.1457	1.53015	0.0514198	0.466685	0.982156
AQP10	0	0	0	0	0	0	0.183582	0	0	0	0	0
AQP11	1.05258	1.06704	2.91038	1.64327	0.949704	1.34368	0.759002	0.656609	0.734528	1.97963	0.614684	0.739546
AQP12A	0	0	0	0.150471	0.0136269	0	0	0	0.552254	0.466164	0	0.116009
AQP12B	0	0	0	0.541554	0.01437	0.0120966	0	0	0.683494	0.437303	0	0
AQP2	0	0	0	0	0	0	0	0	0	0	0	0
AQP3	2.73038	0.24398	5.94772	1.09753	0.598176	3.15038	2.43989	0	0	0.366347	1.31338	0.320868
AQP4	0.0181036	0.376966	0.870973	2.69612	0.0118861	0.137163	0.27205	0.0695128	0.472774	1.92611	0	0
AQP5	1.38206	0.0731862	0.0955499	0.0207875	0.0250863	0	1.0321	0.143603	0.256681	0.806034	0	0
AQP6	0	0	0.035856	0.067645	0	0.00780167	0.60933	0	0.06724	0.553444	0.11466	0.118115
AQP7	0	0.129378	4.10978	0.109026	0.0559332	1.88493	0	0	0.0820407	0	0	0
AQP8	0	0.0963015	0	1.39859	0	0	0	0.0968251	0.229228	0	0	0
AQP9	0.12909	1.22758	5.99051	0.193788	0.160324	3.78849	0	0	0	0	0	0
AQPEP	0.0163648	0.2401	0.0414885	0.235445	0.052929	0.0707899	0.0223651	0.103429	0.0522428	0.252572	0.0228772	0.0313676
AQR	4.36572	4.52529	4.06689	3.60831	3.54546	4.04113	3.2207	3.37026	3.03462	3.38531	3.1672	3.33609
AR	0.178171	0.0879487	4.68076	2.9916	0.193495	2.31265	0.0123147	0	1.74292	3.3836	0	0
ARAF	4.12355	3.99554	5.521	3.93182	3.8234	3.95993	3.74014	3.47959	2.87437	3.26799	3.33618	2.53524
ARAP1	2.1311	3.45186	3.74315	3.44869	3.41281	3.40185	2.64086	3.56951	3.06014	2.80195	3.41786	2.25481
ARAP2	2.58957	2.77371	3.10121	1.43262	1.44641	3.06023	0.609328	2.27783	0.605763	0.0640619	1.5587	0.883647
ARAP3	1.50989	2.11567	1.80462	1.61394	1.87781	1.75534	2.07076	1.71382	0.933449	1.12821	0.20704	0.0664802
ARC	0	0	0	0.194023	0.0813293	0.0877567	0.474729	0	0.605185	0.436671	0.179999	2.02503
ARCN1	4.69397	5.25985	5.26612	4.79908	5.53484	4.80387	4.09873	4.55058	3.81697	4.80833	5.34569	4.19263
AREG	1.19295	0.162264	0.593668	0	0	1.71292	0.0880188	0	0	0	0	0.235135
AREGB	0	0	0	0.0237668	0	1.34771	0	0	0	0	0	0
AREL1	3.36922	2.7277	3.08851	2.96866	3.39092	3.38586	3.89062	2.60907	3.90978	3.51881	3.76533	3.41417
ARF1	3.77059	4.48671	4.21339	4.13801	3.34885	3.93904	5.59258	5.88808	5.37671	5.88315	4.68584	5.4136
ARF3	0.787807	0.603761	0.40332	0.59325	0.216546	0.571922	5.02533	5.22436	4.83259	4.5305	4.06655	5.04615
ARF4	4.58423	3.89091	5.14137	4.43996	4.21246	4.87357	3.91676	3.5878	4.06185	4.76282	3.86898	3.42279
ARF5	4.19513	4.12398	4.29975	4.20963	4.2296	4.49527	5.00394	4.68979	4.79375	5.31721	4.83523	5.00658
ARF6	4.26813	3.38752	3.98174	4.6989	5.11734	3.98521	5.24557	3.61809	5.4017	5.26079	5.78676	4.24548
ARFGAP1	2.73748	3.12193	2.67787	3.05181	3.41096	3.11115	3.94471	3.55577	3.24172	2.71597	3.11607	3.26063
ARFGAP2	3.28491	3.48363	3.88016	3.05336	3.28113	2.9622	4.46704	4.00088	3.77285	3.57665	3.82474	3.11826
ARFGAP3	3.79203	4.07451	4.2479	4.64755	4.8613	4.14319	3.15066	3.52396	4.51462	4.36226	4.73671	3.67068
ARFGEF1	5.42436	5.74229	4.80536	4.79098	5.11064	5.10099	4.57203	4.56765	3.66422	4.46197	4.4339	4.22888
ARFGEF2	5.79623	6.06482	6.58512	5.58261	5.80115	5.45538	3.71152	4.04482	3.93101	3.51807	3.88545	2.88281
ARFIP1	1.96651	3.35003	2.78886	2.30297	2.1299	2.66124	2.51384	3.1654	2.78746	3.33452	2.41901	3.14708
ARFIP2	2.7006	2.98841	2.16925	1.98282	1.83465	2.25055	2.85455	3.43374	4.09848	2.65742	2.78126	3.38674
ARFRP1	2.22364	3.09486	2.68994	2.67959	2.92966	2.61483	3.4912	3.52023	3.18893	2.78167	3.13607	2.65748
ARG1	2.39953	2.5465	10.5676	1.75732	2.01335	7.30122	0	0	0	0	0	0
ARG2	1.57162	1.31074	1.46546	2.62274	2.62179	1.4795	2.07578	1.81938	4.07366	2.34596	2.81833	1.63753
ARGFX	0	0.0352304	0	0.077456	0	0.0200829	0	0	0	0	0	0
ARGLU1	2.93939	7.28733	4.85673	5.26642	5.59029	4.79245	4.09235	6.71149	5.22031	5.95291	5.51748	4.79601
ARHGAP1	3.25318	3.5295	3.86737	3.34535	3.30649	3.708	3.34648	3.24325	3.11678	3.43789	3.42807	3.41895
ARHGAP10	2.38257	2.4106	3.04892	2.4893	2.90535	2.25793	1.34036	1.32401	1.69106	1.28049	1.82918	0.674928
ARHGAP11A	5.01465	4.55182	2.02579	3.56247	5.217	3.90759	3.8569	4.62769	4.17142	4.33751	4.76463	4.02216
ARHGAP11B	2.8311	3.51099	1.29547	2.74318	4.32309	2.89814	3.05074	3.69903	2.88947	3.23226	3.32078	2.7284
ARHGAP12	3.75378	4.95886	4.78582	4.481	4.37929	4.70047	3.36671	4.33713	4.40363	5.04082	4.03985	4.29629
ARHGAP15	1.77596	0.516744	2.52584	1.19954	1.29262	3.02639	0.0568172	0	0.0226189	0.0260485	0	0.154489
ARHGAP17	2.62605	2.67345	2.85147	3.2051	2.57538	3.22238	2.00287	2.57918	2.96858	3.36634	2.01621	2.82576
ARHGAP18	3.19496	2.9262	3.45398	2.19684	4.11629	3.74041	1.9318	1.42195	0.480822	0	3.81043	0.286941
ARHGAP19	0.167195	0.381287	0.197422	0.0748954	0.358114	0.133633	2.00437	3.7959	3.32711	2.79929	3.33239	2.19375
ARHGAP19-SLIT1	0	0.0185077	0.00814692	0.0172136	0.0432946	0.0174975	0.358421	0.535813	0.919249	0.451319	0.0783975	1.03531
ARHGAP20	0.563761	3.98371	1.27082	1.74905	2.76912	0.889768	0.10132	4.6514	0.583037	2.67033	3.39609	0.634817
ARHGAP21	4.11605	4.28801	4.48385	4.26755	4.52192	4.68593	2.83006	3.69784	4.35342	4.28791	3.82403	4.16804
ARHGAP22	0.181327	0.931641	0.329854	0.225762	0.539364	1.30445	0.781043	1.61591	2.00446	0.321439	1.0118	1.9646
ARHGAP23	2.87547	1.30916	1.80918	2.57533	3.46198	1.89222	2.26371	1.72811	2.31262	1.88491	3.16849	0.99905
ARHGAP24	2.439	0.90171	2.54379	1.55788	3.12612	2.60326	2.35518	0.306846	0.264401	0.667844	2.67624	0.413603
ARHGAP25	1.26402	0.968679	2.42794	2.02113	1.75177	2.9428	1.8987	0.636984	0.999594	0.942517	0.743189	2.44577
ARHGAP26	1.78194	3.32921	2.58254	1.54827	2.35501	2.42927	0.866608	3.12607	0.350512	0.850634	1.53571	1.83519
ARHGAP27	0.499934	1.11127	0.604353	0.566089	0.358886	0.681007	1.17234	2.49304	1.30329	0.78041	0.650848	0.432949
ARHGAP28	1.93917	1.04723	0.423709	0.0456638	1.25249	0.17879	2.66161	0.928102	1.53632	0	1.09757	0.0689983
ARHGAP29	2.80695	2.30718	4.78472	1.97799	3.12057	3.81169	0.0380336	1.41746	0.503575	0.28463	1.852	0.0662333
ARHGAP30	2.30206	1.38814	2.28138	2.61513	1.79954	3.21271	0.140601	0.184412	0	1.24187	0.116074	0.365174
ARHGAP31	3.10014	2.43105	3.48084	2.39646	3.16398	2.85836	1.78309	1.56325	0.037139	0	0	0
ARHGAP32	4.12986	4.22358	3.62269	4.42106	5.05284	3.41055	2.99707	3.77509	2.97984	5.095	5.09859	3.08116
ARHGAP33	3.13285	2.16283	1.03924	3.20683	4.42066	2.35133	3.86204	3.41892	4.27795	3.97491	4.45491	3.76737
ARHGAP35	5.38391	4.99367	5.61913	5.32029	5.47637	4.62735	5.03921	4.81234	4.8648	5.62461	5.24913	4.06472
ARHGAP36	0	0	0	0	0	0	0.046385	0	0	0	0	0
ARHGAP39	2.19525	2.2547	0.562102	2.39288	1.91105	2.0392	3.08895	2.82806	2.53226	2.12085	2.04687	3.27823
ARHGAP4	1.39397	3.72533	1.69764	1.54931	2.46031	2.79567	3.34216	4.21291	2.53754	0.750702	2.66458	3.71181
ARHGAP40	0	0.0219781	0.190795	0.118526	0.00744573	0.329739	0.13402	0	0	0	0	0.828717
ARHGAP42	3.04434	1.57929	4.12437	2.56864	2.1918	3.07372	1.21958	0.774223	0.661257	2.18754	0.646313	0
ARHGAP44	1.12072	1.51075	0.605506	0.583187	1.16105	0.586815	0.979548	1.49983	0.467084	0.204143	0.323573	0
ARHGAP5	4.8539	4.30128	4.91761	4.77861	5.67881	4.55116	5.54211	4.31011	4.10388	5.73952	5.83018	4.41444
ARHGAP6	1.20441	0.233966	0.608921	0.460964	0.750594	0.886444	0.0177876	0.0169292	0	0	0.0714444	0
ARHGAP8	0.0191077	0	0	0	0.0895726	0.0383511	2.18457	0.0492758	1.01597	0	2.45195	1.82296
ARHGAP9	0.76041	0.776251	1.92865	1.36705	1.27235	2.43493	0.0288822	0.157611	0.837966	0.185966	0.933779	0.155489
ARHGDIA	3.70283	5.04286	5.16242	4.15402	5.01822	4.8476	3.8791	4.86636	4.40808	3.54733	4.92312	4.16452
ARHGDIB	4.10488	2.68104	4.87921	3.41373	3.93456	5.21696	0.37399	0.0661619	0	0	0	1.74817
ARHGDIG	0	0	0	1.20805	0.0195617	0.1935	0.598047	0	0.324911	1.26178	0	2.24431
ARHGEF1	5.33453	3.55559	3.05286	3.12992	3.57173	3.2117	4.32402	3.36195	2.80677	2.37428	3.35823	2.78986
ARHGEF10	2.45848	2.89127	2.16553	2.09255	3.91817	3.79788	2.57226	1.51373	1.544	1.6099	2.53512	3.68407
ARHGEF10L	0.923868	3.8991	4.55871	2.93451	2.96633	3.05206	1.69868	4.38539	2.96604	2.17175	1.30646	2.09475
ARHGEF11	5.45551	5.29083	4.20472	4.48114	3.92881	4.77915	4.28709	4.59948	3.00157	3.66687	3.22606	4.56242
ARHGEF12	4.7085	5.26492	5.8412	4.41719	4.77534	4.94597	3.47556	4.48736	2.86007	3.74734	3.9818	3.26988
ARHGEF15	0.778532	0.12176	0.918689	0.483499	0.643781	0.604429	0	0	0	0	0	0
ARHGEF16	0.713328	2.42452	0.810693	1.61609	2.50452	1.01426	1.32743	3.06022	1.5536	1.0462	2.80071	2.20738
ARHGEF17	2.6447	1.07939	2.41959	1.97596	2.93903	2.73595	2.88995	0.128384	2.02346	0	0.263213	1.81682
ARHGEF18	0	0.0986827	0.0441164	0.144444	0.186345	0.0813213	3.39613	2.70168	2.77978	3.06627	2.84644	2.10386
ARHGEF19	1.24766	4.11256	0.463741	1.16938	2.70443	0.512994	3.24775	5.50991	4.10474	1.87757	3.375	0.663779
ARHGEF2	4.76223	5.49454	2.84363	5.41394	4.68169	3.80222	4.1756	5.23497	4.71477	5.51354	4.01457	4.05128
ARHGEF25	2.78176	0.759529	1.7653	1.67674	2.08591	2.26585	4.43085	0.435185	2.75491	1.74408	1.19755	3.05869
ARHGEF26	4.13226	2.06691	5.29966	3.44404	2.7593	2.98062	3.21888	1.92048	3.01188	3.95377	3.19449	1.026
ARHGEF28	1.34291	1.20371	2.95923	3.42936	1.78686	1.42331	1.5518	0.755725	0.878376	3.40386	1.30674	0.291791
ARHGEF3	1.81791	2.63378	1.83358	3.27057	1.43555	2.62201	1.38925	2.53282	2.26418	3.42703	1.20347	2.08052
ARHGEF33	0.91265	0.766626	0.77003	0.56887	0.24329	0.643675	0.827215	0.796325	0.746514	0.107138	0.164465	1.33022
ARHGEF35	0.951743	3.40644	2.99672	0.695052	2.53464	1.37942	3.10536	3.66605	1.43788	0	2.21824	0
ARHGEF37	0.79858	1.47879	0.39524	2.65837	0.905009	1.24246	2.85815	1.89669	0.940549	3.03691	1.4715	2.77883
ARHGEF38	0.677444	3.52351	0.503081	1.09317	1.92381	0.28056	0.317566	3.80221	0.438465	1.10705	2.04295	0.34419
ARHGEF39	1.07526	1.11284	0.0835305	0.764764	1.38598	0.583779	2.28636	2.46997	2.17702	1.73279	2.87164	2.05867
ARHGEF4	1.42634	0.0555074	0.878693	0.291913	0.19173	0.995632	2.3429	0.0281766	0.853827	0.154226	0	1.89228
ARHGEF40	2.89952	1.44619	3.6769	2.53704	3.40921	2.95702	4.22489	1.66367	2.75219	2.29082	3.31659	2.61585
ARHGEF5	3.07992	4.83025	3.25584	1.44164	3.39104	2.04232	3.67189	4.72064	1.82855	0	2.85109	0
ARHGEF6	3.05517	1.7409	3.85003	4.09312	2.80148	3.74318	0.720343	0.379127	0.533425	3.02038	0.953988	0.122853
ARHGEF7	4.03734	4.15695	3.80352	5.12823	5.0964	3.45054	3.65182	3.76554	4.70329	5.53716	4.88815	2.78786
ARHGEF9	2.81925	2.59151	2.09711	2.19375	2.36449	2.45261	3.18746	2.63648	2.81025	2.79066	3.57144	3.01084
ARID1A	7.79876	6.94793	6.21885	6.03803	7.31735	6.50474	4.61353	5.54713	4.94614	5.06867	5.77526	4.72068
ARID1B	4.74621	4.42752	4.15441	5.20361	4.98686	3.86562	3.49276	3.6534	3.7726	4.43748	4.03245	2.89328
ARID2	5.99602	5.06339	3.76175	4.47591	4.72097	4.42466	4.7243	4.55951	4.39488	4.719	4.17366	4.14426
ARID3A	0.646108	1.70116	0.340966	0.915255	1.05625	0.417283	1.83583	3.45125	1.7642	2.43774	1.8596	1.44889
ARID3B	2.26057	1.73391	1.14123	1.981	1.6572	1.95276	3.07494	2.45295	2.17237	2.6921	2.10333	3.44184
ARID3C	0	0.0733253	3.47352	0.133488	0.18979	1.13256	0	0	0	0	0	0
ARID4A	3.38305	3.16112	4.84925	3.88662	4.37699	4.87319	3.83813	2.14239	3.02034	3.73972	3.43251	4.54461
ARID4B	4.92101	5.09824	4.04312	4.97206	3.94234	5.10727	4.1664	4.16612	4.08088	5.10828	2.98826	4.70638
ARID5A	1.90276	0.829685	1.96214	0.796339	1.38358	1.32517	2.01918	1.80334	0.663073	0.521341	0.850652	0.536118
ARID5B	3.61663	1.44263	2.70958	1.93288	3.04359	3.04871	4.21335	0.893644	0.636466	2.03927	2.31487	2.00699
ARIH1	3.45645	4.01572	4.05113	3.5078	3.60476	4.16277	3.93485	4.35811	3.85209	4.07115	3.58766	4.84495
ARIH2	2.67622	2.97134	3.46021	3.36488	3.00869	3.10561	3.32388	3.31933	3.16456	3.84181	3.52085	3.15614
ARIH2OS	0.130596	0.5311	1.24677	0.944456	0.87812	0.820295	0.980514	0.454567	0.205559	1.4676	0.675704	1.00292
ARL1	3.92463	3.96469	4.29467	3.51804	3.43052	3.90856	3.98798	3.19884	3.43034	3.67658	3.5398	3.71461
ARL10	0.276679	0.157771	0.117001	0.32271	0.297943	0.292192	3.01187	1.85819	0.341345	1.53402	1.92776	2.74746
ARL11	0	0.435652	0.0241318	0.0204854	0.00622039	0.115824	1.26848	2.38633	0.468586	0	0	0
ARL13A	0.135712	1.3948	1.09434	1.1453	1.20362	0.44611	0	0	0	0	0	0
ARL13B	3.73353	3.30073	3.04618	3.0667	3.24679	2.80876	2.71316	2.41023	3.29192	3.02775	2.81615	1.75885
ARL14	0	0	0	0.0892532	0	0.786159	0	0	0	0	0	0
ARL14EP	4.04807	3.85282	3.36863	2.86838	3.30386	3.51602	3.18594	3.08588	2.76048	2.90787	2.95135	3.26217
ARL14EPL	0	0	0	0	0	0	0	0	0	0.119752	0	0
ARL15	2.25523	2.33055	1.8835	3.36383	2.08707	2.83895	1.92199	3.39552	2.09077	5.02322	2.99904	5.69562
ARL16	1.07566	1.95255	1.33105	0.96205	1.29361	1.64666	2.91591	3.86394	3.4763	2.51752	3.67385	3.86711
ARL17A	0.0873916	1.30548	0.747396	0.701543	1.0066	0.924176	4.40178	5.41071	5.33112	4.77565	5.54131	4.97
ARL17B	1.61491	1.25714	0.771119	0.889086	1.8506	1.04903	2.21372	2.89745	3.01443	2.62413	3.42986	2.76095
ARL2	0.195727	1.0337	1.22131	0.750708	1.29379	1.14257	1.88221	2.27321	2.28538	1.89054	2.8801	1.45932
ARL2BP	3.96467	3.34092	3.4103	3.51836	2.97972	4.08362	3.27626	3.68287	4.20138	3.86946	2.93389	4.1888
ARL3	1.99762	2.89964	2.04945	1.65503	2.55297	2.67174	2.16324	3.05099	3.69688	2.70965	3.23931	2.86017
ARL4A	1.90395	1.63244	1.56426	1.64171	3.27661	2.2103	2.51894	2.61495	3.09999	3.17343	4.49031	3.3881
ARL4C	2.58018	0.235376	1.19316	1.83043	1.79052	1.55605	5.52126	0.28833	4.69372	4.54801	3.78582	2.68162
ARL4D	1.26834	0.260343	2.50691	0.832417	1.30848	1.4555	2.52589	0.315879	1.09661	1.20959	1.32962	0.929679
ARL5A	3.69217	3.29598	3.29732	2.04273	2.27429	3.13201	4.13073	4.40268	3.6093	3.27743	3.55135	3.87605
ARL5B	2.90513	2.93328	2.63888	1.96374	2.9614	2.84279	3.83191	4.38759	4.97821	4.48468	4.46549	4.61905
ARL5C	0	0	0	0	0	0.0799166	0	0	0	0	0	0
ARL6	3.15408	2.97951	2.17337	3.38038	2.98628	2.51065	2.78975	2.19455	2.75193	2.69837	2.13016	1.6751
ARL6IP1	2.04258	2.24121	2.89656	3.17655	2.32645	2.56247	5.22123	5.78362	7.51179	7.4694	6.15674	5.47353
ARL6IP4	0	0.0252575	0.0972303	0	0.00856316	0.0143765	4.71718	4.04383	3.5263	3.89911	4.20326	4.0019
ARL6IP5	2.4522	3.15937	5.11156	4.52075	3.19552	4.42219	3.24935	2.31889	1.96749	4.05852	2.43722	2.38461
ARL6IP6	4.03307	3.55988	2.20273	3.01914	3.22533	3.14325	3.22148	3.37385	3.95797	3.53795	3.23157	3.06361
ARL8A	5.6581	5.70654	5.29655	5.34048	5.0352	5.37912	4.10303	4.10842	3.48958	4.44672	3.27132	3.94637
ARL8B	3.48081	2.71286	3.84201	3.27468	2.94671	3.22994	3.63529	3.37975	3.50282	4.73391	3.7539	3.0887
ARL9	1.91384	2.24572	0	1.35938	0.25957	0.539237	0.579639	2.81511	1.17912	1.00667	0.669209	0.857291
ARMC1	2.77442	3.50611	3.21633	3.18835	3.56464	3.00766	4.36608	4.13152	4.29521	4.93533	4.55088	4.12747
ARMC10	3.38776	2.83132	3.61412	2.49755	2.7772	3.36965	3.28527	2.8588	3.4565	2.81029	3.12466	3.97279
ARMC12	0.214323	0.390986	1.34902	0.207072	0.0817395	2.04896	0.524747	0.701397	0.119404	0	0	2.35462
ARMC2	3.49124	2.73966	2.48065	3.9001	3.44087	2.97222	2.36805	1.22503	2.43078	2.32582	2.20472	2.15435
ARMC3	0.596222	0.439157	0.15969	2.06507	0.67778	1.2976	0.442517	0.257216	1.72238	0.480703	1.17579	2.11066
ARMC4	1.28399	0.351049	0.212372	1.31257	0.0412693	0.134398	1.48513	0.181882	0.626679	0.429405	0	0
ARMC5	1.65858	0.667384	1.63532	1.42086	0.908073	0.612722	1.2977	1.52891	1.35989	1.61389	0.819782	1.01856
ARMC6	1.8214	2.29106	2.64249	2.70279	3.21231	2.03682	2.91189	2.73222	2.63603	2.79359	3.51982	2.07504
ARMC7	0.668986	1.19807	0.587781	0.616354	0.807017	0.696577	1.92262	2.90675	1.35631	1.43246	1.52538	1.5922
ARMC8	4.2854	3.65123	3.37335	3.27477	3.52066	2.94703	4.23545	3.46281	3.85861	3.65665	3.31568	2.56003
ARMC9	2.23952	1.30886	1.26881	2.26235	2.29688	2.45676	2.16263	0.760754	2.14398	1.62	1.39235	2.7811
ARMCX1	3.31918	1.74824	1.78306	1.83525	2.54059	2.7724	3.46253	2.12543	2.90974	2.36489	2.3113	3.58937
ARMCX2	2.87753	2.13166	1.25373	1.34901	2.20518	2.66604	4.14068	2.79995	3.24102	1.12381	1.9838	3.74806
ARMCX3	1.13522	1.15847	1.21692	1.36441	1.59464	1.43606	3.90824	3.50824	4.04438	3.6494	3.83659	5.26445
ARMCX4	1.2499	1.3012	1.1081	1.59209	1.83047	2.03655	3.00953	2.01611	2.13181	2.14898	1.9725	2.87763
ARMCX5	2.1647	1.806	1.62734	1.44726	1.84211	1.79102	2.77401	3.06546	2.04917	2.69235	2.58214	3.26499
ARMCX6	2.6753	2.1669	1.78208	1.76936	2.32625	2.11145	3.4742	2.54246	2.74564	2.11993	2.76558	2.29474
ARMS2	0	0	0.211372	0.0474603	0	0	0	0	0	0	0	0
ARNT	4.57746	4.63337	5.45663	4.78711	4.39773	4.78744	4.05799	3.92311	3.33996	4.4722	3.7109	4.30115
ARNT2	3.63031	4.28848	1.03006	0.821215	1.96197	3.32552	3.61314	3.69377	2.44399	0.076795	1.09577	3.88316
ARNTL	2.65531	2.33372	3.52244	2.18088	1.96378	2.04647	2.02697	1.74657	2.68804	2.20133	1.23449	1.08747
ARNTL2	4.43585	5.26715	1.64562	3.31436	3.5813	3.41759	3.16668	5.28764	3.24237	4.20616	3.30523	3.78371
ARPC1A	7.55814	6.34127	5.90527	5.68648	6.20353	6.43173	5.08307	4.57284	4.29429	4.76587	4.9291	4.99751
ARPC1B	2.63528	3.64459	3.44755	3.04981	2.92085	3.93551	2.84641	3.02937	1.50624	1.23098	2.14728	2.55048
ARPC2	4.91917	4.28806	4.64367	3.85459	4.68495	4.70615	3.92484	4.11229	4.06014	3.20021	3.87366	4.06885
ARPC3	6.80913	6.82051	6.90331	6.09388	6.10835	7.041	3.71823	3.60941	4.19149	3.80328	3.87871	4.04671
ARPC4	0.64755	0.5681	0.975179	0.910392	0.816082	0.867722	3.13779	3.20733	3.07432	3.504	3.206	2.15317
ARPC4-TTLL3	0	0.0253661	0	0.0831994	0.0674076	0	0.895125	1.16584	1.04653	1.85107	1.21173	1.5343
ARPC5	1.78995	3.15957	2.37271	2.17735	2.28098	2.40448	4.12543	5.16984	4.12324	4.63847	4.26209	3.57399
ARPC5L	2.75706	2.84331	2.15086	1.66229	3.11322	2.41173	3.22485	3.28773	2.87849	2.03383	3.86871	3.51223
ARPP19	3.40127	4.08414	3.02457	3.71612	3.62704	3.84124	4.69046	5.3374	5.27868	6.32543	5.13983	5.93159
ARPP21	0	0.0684621	0.632217	0.230806	0.0280847	0.316451	0	0.0140329	0.133551	0.79981	0	0.0207024
ARR3	0.769445	0.881018	1.27894	2.00283	1.9651	1.11966	0	0	0	0	0	0
ARRB1	2.00991	3.68289	3.3072	3.63851	1.81565	2.68974	1.63188	3.89548	1.55829	1.20061	0.889043	1.30128
ARRB2	4.40055	4.47663	4.80953	3.92224	4.78352	4.79386	2.6849	3.38904	2.72795	2.7466	3.9044	3.33743
ARRDC1	2.79569	3.06705	2.91062	3.25422	2.87718	3.17444	3.01949	3.84784	2.9907	2.52675	2.66846	3.65153
ARRDC2	0.606367	0.651827	1.03126	2.18452	1.12203	1.25608	1.9659	1.96878	1.88417	2.42786	2.43078	1.97285
ARRDC3	4.92148	4.22755	5.74046	4.76574	3.81394	4.84503	4.34265	4.53552	4.60789	6.07631	3.24335	5.16408
ARRDC4	1.70537	1.79796	2.88941	1.58159	2.51021	2.87344	3.54531	3.35364	1.52198	1.94238	2.94426	4.55193
ARRDC5	0	0.124099	1.25033	0.341674	0.289293	1.07869	0	0	0.200873	0	0	0.236459
ARSA	0.471445	1.34718	3.15149	1.91285	2.00375	1.57912	0.612884	2.08975	2.46971	1.72456	2.65695	2.11314
ARSB	2.89004	1.88416	3.35955	2.10666	1.84188	3.48537	1.64152	1.32731	1.02729	1.60447	0.669177	1.8222
ARSD	1.8022	2.25319	4.1634	1.81467	0.805556	1.56571	3.09853	3.15831	1.98505	2.18647	0.125025	0
ARSE	0.333703	2.04236	7.54396	0.210071	0.324914	4.49193	0	0.294042	0	0	0	0
ARSF	0	0.0625152	0.401076	0	0.21006	0.0533444	0	0	0	0	0	0
ARSG	0.860746	0.892403	1.17879	1.72467	0.489621	0.666191	1.27294	0.914365	1.41698	2.42754	0.454553	0.373644
ARSH	0	0.0735667	0	0	0	0	0.077644	0	0	0	0	0
ARSI	0	0.0840816	0.0282037	0	0.0288927	0.0892362	0.790301	0	0.0530117	0	0	0.123321
ARSJ	2.86759	1.79487	0.803256	1.56043	0.634892	1.04851	2.72079	2.22391	0	2.94693	0.172069	0
ARSK	2.13892	1.58541	2.69825	1.99754	1.41106	1.7811	1.31614	1.18933	0.699518	1.91824	1.54487	1.42791
ART1	0	0.34194	0.121656	0.495967	0.124532	0.105452	0	0	0	0.566398	0	0.26166
ART3	0.0329386	6.11154	0.186262	0.0119904	0.064041	0.0121885	0.0884876	5.26208	0	0	0	0
ART4	0.0814432	0.214013	3.55835	0.537278	0.0887031	1.85983	0	0	0	0	0	0
ART5	0.956146	0.549975	0	0.255969	0	0.318114	0.451919	0.99398	0.100783	0.808041	0	0
ARTN	0	0.139451	0	0.0582052	0.0441822	0.037253	1.75672	0.974454	0.59106	0.563328	0.484447	0.909217
ARV1	3.06887	3.49102	3.98576	3.57008	2.44878	3.55279	2.53611	2.41116	2.5368	3.61926	2.24387	3.54154
ARVCF	0.646756	0.839675	1.63276	2.20973	2.39391	1.64844	2.25175	1.89533	3.55495	2.5407	2.94463	3.35586
ARX	0.0374834	0.048385	0	0.0670346	0.383671	0	0	0	0	0	0.102672	0
AS3MT	0	0	0.147151	0	0.0391489	0.0889938	2.62647	1.57025	3.77326	2.26735	2.1934	2.21428
ASAH1	4.49519	4.64236	5.97389	5.19593	4.67141	6.14625	2.51105	2.25963	3.20348	2.69471	3.55994	3.57481
ASAH2	0.321085	0.325127	0.735712	0.190294	0.209401	0.471148	0.778552	1.44461	1.32744	0.890101	0.918962	1.53972
ASAH2B	1.97597	2.57594	3.01241	1.25725	1.55835	1.99344	1.19814	2.52686	2.98091	2.10382	2.34196	2.73885
ASAH2C	0.102559	0.515606	1.11233	0.213814	0.0899836	0.710237	0	0	0	0	0	0
ASAP1	5.49992	6.01788	4.353	3.87142	4.80873	4.80423	3.43382	5.0067	3.30064	3.86953	3.46706	3.42547
ASAP2	4.81857	4.2183	3.17209	1.87372	4.44275	3.28462	3.68619	3.53459	2.96715	0.347657	3.47786	2.74313
ASAP3	2.33257	0.154552	2.70874	2.62574	1.36047	1.50162	3.372	0	2.22633	1.44638	0.594882	0
ASB1	0.565754	0.908423	0.883461	1.00303	1.5574	1.11711	2.70941	2.58944	3.64677	2.75479	3.45452	3.5854
ASB10	0	0	0	0	0	0	0	0	0	0	0	0
ASB11	0	0.0273853	0	0.0204165	0.00619938	0.0361241	0	0	0	0	0	0.155729
ASB12	0	0.228014	0.485973	0.145505	0	0.161781	0.568113	0.205458	0	0	0	0
ASB13	0.203205	1.06644	2.97369	0.927432	0.213689	1.06225	1.09713	2.88215	1.30262	1.86026	0.145301	1.04865
ASB14	0.82615	1.17116	0.6951	0.943081	1.07723	1.04153	0	0	0	0	0	0
ASB15	0	0.190811	0.0554341	0.0586812	1.07987	0.182752	0	0	0.0526009	0.228058	1.13162	1.37498
ASB16	0	0.469767	0.333947	1.57295	0.678513	1.1316	0.550812	0.0624453	0.631029	0.707184	0.131099	2.96394
ASB17	1.11273	0.0625428	0	0	0.911583	0.500324	0	0	0	0	0	0
ASB18	0	0	0	0.0493942	0.0787844	0.0501998	0.0210051	0	0	0.0285077	0	0
ASB2	0.868776	0.00700258	0.190111	0.0910381	0.0872224	0.465451	0.114076	0	0	0	0	0.120117
ASB3	0	0	0	0	0	0.00854795	0.233757	0	0.587853	0.0479028	0	0
ASB4	0.113961	0.0228659	0.520488	0.877861	0.207106	0.370621	0.03212	0	0.110642	2.22533	0.157258	0.679712
ASB5	0.176823	0	0	0	0	0.0293185	0.205472	0	0	0.0492305	0	0.100012
ASB6	1.51194	1.15795	0.915577	0.929095	1.12757	1.19102	3.8203	2.91067	2.97803	1.61286	2.89999	2.63132
ASB7	0.976614	1.96643	1.63438	1.23165	1.69972	1.56345	3.16544	2.87262	2.25882	2.26793	2.67467	2.34511
ASB8	1.86005	1.9672	2.45535	2.14857	1.85968	2.55308	3.12713	2.69572	2.93472	2.77262	2.5103	3.33639
ASB9	0.796462	0.128821	3.30791	0.721006	1.00033	1.72801	0.178393	0.0590014	0.742544	0.441701	0.534926	0.318357
ASCC1	4.11679	4.01796	5.16747	3.5258	3.6501	4.30418	2.72527	1.89099	2.51804	1.76871	1.77124	2.3722
ASCC2	3.89667	4.33621	4.83258	3.31421	3.93495	3.72742	2.82637	3.13593	3.02996	2.32989	3.17044	2.29896
ASCC3	5.50578	5.73329	5.38192	5.32357	6.06058	5.59048	3.8871	3.95074	3.3636	4.26536	4.612	3.52127
ASCL1	1.98932	0.123377	1.22122	4.87654	5.41564	3.5323	3.50578	0	6.60317	7.60334	7.42147	6.90919
ASCL2	0	0.600657	0	0.0211552	0.0128212	0.0107919	2.68483	5.56331	0.548396	0	0.363294	0
ASCL3	0	0.835242	0.129351	0.261612	0.444069	0.737241	0	0	0	0	0	0
ASCL4	0	0	0	0	0	0	0	0	0	0	0	0
ASCL5	0	0	0	0	0	0	0.206039	0.0685857	0.164507	0	0.0736189	0.656232
ASF1A	3.80041	3.66689	3.5694	3.89633	4.19639	3.25333	2.97796	3.25452	4.22453	4.36182	4.32535	2.80094
ASF1B	1.89806	2.20752	0.835346	2.91049	4.21342	1.36471	3.10511	3.87357	4.82792	5.26805	5.94124	2.99348
ASGR1	0	0.569659	6.48471	0.259516	0.509386	4.15527	0.472238	0.109636	0.25806	0	0.566665	1.59632
ASGR2	0.241736	0.596573	7.45324	0.740019	0.162865	4.68122	0	0	0	0	0.0601821	0
ASH1L	6.01429	6.45405	5.52369	6.02141	5.84843	6.30721	5.58856	5.61363	4.69547	5.75681	5.06746	5.69834
ASH2L	3.1501	3.8994	4.32424	4.34835	4.66319	3.81658	2.49406	2.8975	3.30272	3.7194	3.63048	2.91056
ASIC1	0.0559329	0.253486	0.109204	0.099536	0.568948	0.359741	1.9588	0.599416	0.674755	0.228838	0.17535	1.36409
ASIC2	0	0	0.0328918	0.00703449	0.041996	0.906534	0	0	0.409155	0	0.0270844	0.176711
ASIC3	0.755914	0.567435	1.136	1.97703	2.00721	3.41003	1.70648	0.0508791	2.56015	1.15839	1.34705	4.40034
ASIC4	0	0.0529277	0.0350396	0.0661211	0.0358935	0.0227472	0.0558831	0.0532198	0.065725	0	0.112117	0
ASIC5	1.56979	0.0412242	0.652714	0	0.0140277	0.529868	0	0	0	0	0	0
ASIP	0.830602	0.863562	1.41089	0.855002	1.30229	0.322193	0	0	0	0	0	0
ASL	2.66246	2.71808	6.90946	3.00998	2.68085	3.97807	1.70778	2.41282	2.02494	2.11588	2.40729	2.23006
ASMT	0	0	0	0	0	0	0.0399539	0	0	0	0	0.0559003
ASMTL	0	0.106937	0	0	0.0794076	0.0561151	2.0984	1.34106	0.120678	1.23141	1.33787	0.857001
ASNA1	4.20268	3.6782	4.10861	4.34523	4.59077	3.30088	3.26269	3.19855	3.27284	3.38941	3.94317	1.93562
ASNS	4.01715	3.90458	1.9995	4.2659	4.42145	4.47858	3.35925	2.91724	4.67232	3.40529	4.72137	4.43476
ASNSD1	3.69397	4.42216	4.16867	3.40646	3.90594	4.08693	3.63064	5.21122	4.38455	4.29219	4.3385	4.36673
ASPA	0.576671	0.202644	3.21228	0.330018	0.342879	1.40907	0	0	0	0	0	0
ASPDH	0.903145	0.0831672	2.32805	0.789272	1.19544	1.21459	0.460811	0	0.289311	0	0.0897241	0.843315
ASPG	0.18578	0.199622	5.0916	0.0699292	0.438453	2.64794	0	0	0	0	0.401554	0
ASPH	3.29306	3.89778	4.36816	4.94953	3.70675	3.82893	3.40777	2.87127	3.40405	4.3449	3.23792	3.32328
ASPHD1	0	0.1175	0.0397185	2.60037	1.53707	1.96088	0.291852	0.675648	1.8021	2.81573	1.92543	2.68385
ASPHD2	0.370897	0.0819389	0.206385	0.41589	0.378958	0.408429	1.18028	0.269857	0.988466	0.667511	1.15849	0.967835
ASPM	7.40196	6.80735	3.58448	6.56009	8.07424	6.39044	5.12639	5.237	5.60773	6.56251	6.42617	5.07714
ASPN	5.58764	4.07092	5.36349	4.29044	5.07518	5.77713	0.0589215	0	0	0.155035	0	0
ASPRV1	0.188293	0.280383	0.4712	0.394937	0.136124	0.321566	1.41718	1.18373	2.05471	1.42692	0.751615	1.65489
ASPSCR1	1.24898	1.44739	1.75446	1.58347	1.58531	1.05297	2.06926	2.90826	2.49891	2.21365	2.62806	2.31587
ASRGL1	1.35183	3.52641	0.464791	1.81251	3.70309	1.96349	1.86637	4.21072	4.45808	3.29755	5.33316	3.23273
ASS1	5.73193	3.42124	12.7691	4.85098	5.84892	8.9616	3.59471	0	3.33144	0.187464	1.83731	0.363947
ASTE1	3.56365	2.26509	2.60514	2.46631	2.10098	2.2266	3.0879	1.79718	2.37218	2.10206	2.01191	1.31597
ASTL	0.49766	0.161708	0	0.0924242	0.070356	0.324486	0.393314	0.0835722	0.102959	0	0	0.121927
ASTN1	1.50497	1.44074	0.197752	1.1841	0.0432961	2.16465	1.77716	1.38661	0.927441	1.04996	0	2.13214
ASTN2	2.56831	5.36231	1.55885	2.39516	2.90365	0.976627	4.04723	6.34296	3.96318	2.51445	2.53873	1.65379
ASUN	5.3127	5.24404	4.43972	4.00143	3.27333	4.59476	3.45274	3.3713	2.49708	2.96164	2.18632	3.42279
ASXL1	5.32817	5.73918	5.09837	4.96219	5.89312	5.09173	4.62791	5.07434	4.16009	3.79217	4.38715	3.69746
ASXL2	4.39766	3.93526	3.25598	2.81331	3.52987	3.65978	3.84782	3.76836	3.88309	3.35312	3.71808	3.72949
ASXL3	4.93473	1.83764	1.9996	3.13497	3.1739	5.01546	3.83505	1.82997	2.61123	3.87843	3.09444	2.14722
ASZ1	0	0.0229029	0	0	0	0	0	0	0	0	0	0
ATAD1	2.46997	3.85477	3.70927	3.23055	3.09372	3.86308	3.18389	3.78448	4.14103	3.99629	3.716	4.43572
ATAD2	5.69827	6.4868	4.15015	5.38309	6.49108	4.91602	4.14262	5.2337	5.00969	5.512	5.70765	4.50729
ATAD2B	3.98565	4.05991	3.42533	2.85643	3.37288	3.62679	3.86268	3.54019	3.21589	3.05096	3.21406	3.51959
ATAD3A	2.32077	4.69434	3.43003	3.72672	4.69715	3.34185	2.43882	4.15412	2.33883	2.77072	3.82133	2.78213
ATAD3B	1.99277	2.83212	1.82393	2.66579	3.22616	2.45975	2.82009	3.3404	2.17232	2.69631	3.57149	3.32898
ATAD3C	0.0801381	0.310968	0.882858	4.43437	1.17357	2.23381	0.275516	0.324022	0.247441	3.63615	0.961869	2.02446
ATAD5	3.87208	5.09205	2.34149	3.52576	4.91889	3.81337	3.15591	5.14551	4.4258	4.47868	4.76027	4.01374
ATAT1	4.04576	3.45751	2.14493	3.15579	3.42807	3.78545	4.04157	3.61417	4.37647	3.50002	3.21009	4.65028
ATCAY	0.548305	0.00653317	0.266702	0.253877	2.88534	2.85366	2.64561	0	2.31777	0.177026	0.160646	4.06746
ATE1	2.36857	3.56234	4.00558	2.94978	2.97608	3.80372	2.76815	3.33896	3.17667	3.28936	3.04463	3.76956
ATF1	4.11556	3.79915	3.54963	2.84741	3.33141	3.47866	3.43431	3.20756	2.93017	3.02317	3.32337	2.4856
ATF2	5.04209	4.50461	4.66333	4.19685	4.47195	4.80493	3.66467	3.93431	4.84726	4.64047	3.84698	4.4528
ATF3	1.96803	2.09261	1.06783	1.44478	3.03025	1.40413	0.988538	1.68607	2.20374	0.67727	3.02285	1.79817
ATF4	5.89882	5.9223	6.24069	5.13435	6.85291	5.56125	5.12775	5.79886	6.46606	4.77684	6.65569	4.797
ATF5	3.65638	1.42057	6.43586	1.27319	4.85208	3.5309	3.35479	1.57055	4.73321	1.8395	5.11305	2.21846
ATF6	5.92312	5.20049	5.27666	4.73914	4.49051	4.88671	3.9569	4.06824	3.45566	4.1192	3.54023	4.25959
ATF6B	4.9088	5.36743	4.57497	4.41438	4.5595	4.71406	4.5679	4.66931	4.36386	3.58781	4.24988	4.20287
ATF7	0.0926996	0.178947	0.430317	0.211136	0.249026	0.391463	4.38302	3.71084	4.02747	4.14676	3.47705	3.37194
ATF7IP	7.75199	5.74384	5.60333	5.46764	5.62491	5.70638	5.67975	4.33381	4.91364	4.49539	4.65261	4.82799
ATF7IP2	0.880491	2.98028	4.26957	1.09669	1.20073	2.80799	0.0232156	2.17109	0	0.0314992	0	1.56695
ATG10	2.06879	2.26254	1.9815	2.4656	1.46451	2.36657	1.62896	1.78403	1.43644	2.09157	0.994754	2.15483
ATG12	0.848212	1.92779	2.02503	1.78746	1.20254	1.79464	2.94781	3.7681	2.6952	4.11211	2.84855	3.4558
ATG13	4.42008	3.75105	3.69928	3.45063	4.06629	3.5683	3.99827	3.40065	3.7015	3.46819	3.71072	2.66538
ATG14	1.76449	1.67976	2.54632	2.21549	2.02136	2.35628	3.55751	2.21762	3.88326	4.0046	2.93649	3.76122
ATG16L1	2.30917	2.40121	3.43116	2.3386	3.27218	2.91325	2.02465	1.91577	2.53491	2.22837	2.98705	2.76323
ATG16L2	0.462328	1.79265	1.88895	2.68742	2.31085	2.02708	1.5124	3.04973	2.0686	2.9441	3.54041	2.87063
ATG2A	2.73472	2.80495	3.88379	3.71774	2.77589	3.47738	2.42041	2.31229	2.46785	2.31926	1.68107	2.65567
ATG2B	3.76523	3.74501	4.50018	3.82488	3.58451	4.08699	2.63965	3.23223	3.39392	3.88158	3.50631	3.49919
ATG3	4.65	4.99925	4.70553	3.59132	4.05276	4.04962	2.52363	2.70854	3.04403	2.72458	2.89181	1.67623
ATG4A	3.14349	3.21114	4.08056	2.92219	3.48549	3.20236	2.23852	2.20351	1.86136	2.38994	2.56762	2.44232
ATG4B	1.93239	2.64376	2.90394	3.15189	3.631	2.90171	2.95075	2.15302	3.4702	2.7794	3.16566	3.05229
ATG4C	2.92996	4.05214	3.97574	3.05941	3.61324	3.61151	1.64778	2.73243	2.49629	2.46887	2.80083	2.2198
ATG4D	3.35123	2.31078	1.90612	2.38274	3.57645	2.40529	3.32355	2.92256	3.52025	3.05443	3.70187	2.97293
ATG5	3.09803	3.50052	3.7688	2.85871	3.17204	2.95567	3.69401	3.09872	3.13671	2.97576	3.69158	2.27163
ATG7	2.08101	1.86623	2.4403	3.39048	2.45926	2.74291	1.95879	1.83532	1.79312	3.24499	1.75086	1.54377
ATG9A	2.20773	2.27948	3.6882	2.34923	2.18581	2.80964	2.66294	2.73296	2.45567	1.63145	2.07044	2.52032
ATG9B	0.888395	0.0327718	0.0846959	0.0896046	0.264666	0.201416	2.71212	0.281722	1.56012	0.411896	0.412786	0.691509
ATHL1	1.67896	0.486397	3.22767	0.749604	0.617584	2.60496	5.09058	0.292828	0.217637	0.181548	0.138585	3.56253
ATIC	4.56899	5.40318	5.10347	4.50081	4.65879	5.48164	3.36994	3.69273	3.47854	2.43073	3.19749	3.45121
ATL1	3.13813	2.83432	1.58081	4.79413	4.81197	3.57005	2.41591	1.51037	2.80999	3.15382	2.68497	2.45089
ATL2	4.11937	5.46161	4.67054	2.95701	3.6709	3.8027	4.24933	5.36188	3.858	3.04919	3.55166	3.90727
ATL3	2.7242	3.47953	3.67172	3.234	3.33585	3.65454	3.56952	3.74643	4.57169	4.44312	4.11045	4.35481
ATM	4.0924	4.88873	5.15087	4.98876	5.27866	5.20359	3.04388	3.92405	2.84484	3.55955	3.90247	3.04867
ATMIN	4.59399	3.78924	3.65704	3.06449	2.98878	4.00822	3.56812	3.81502	4.15568	3.80956	3.28143	4.49332
ATN1	7.46667	4.87169	4.77394	5.49572	5.87347	5.88869	6.27255	3.99226	5.14583	4.5018	4.48719	4.35621
ATOH1	0	0	0	0	0	0	0	0	0	0	0	0
ATOH7	0	0.0236137	0.120163	0.392834	0	0.0915364	0.639827	0.179845	5.05642	1.79423	0.279927	0.668069
ATOH8	0.169401	0.0231048	1.24498	0.0447684	0.149044	0.339684	2.83647	0	0.056964	0	0.0249675	0.0342245
ATOX1	0.784492	1.64173	3.29027	1.56217	1.14312	2.4799	1.88413	2.56419	1.24969	1.80911	1.36691	1.62673
ATP10A	1.13011	0.755724	1.6865	2.36625	0.893344	1.44383	0	0	0.0208477	2.078	0	0.0248191
ATP10B	0.580444	0.715275	0.0405842	0.177112	0.0146866	0.125628	0.286881	0.085495	0.0155235	0.104122	0.0134668	0.0725681
ATP10D	2.57562	3.74233	3.36252	3.50489	2.03156	3.96432	0.241509	3.16002	0.691047	2.52718	0.0190851	2.64096
ATP11A	4.38471	4.7077	4.02082	5.27688	4.92611	3.66632	3.90466	3.5639	3.36163	4.94616	3.86185	3.08513
ATP11B	6.17916	4.99494	4.85278	4.51417	4.79425	4.22727	4.25083	4.05932	4.55778	4.17586	3.92585	2.39691
ATP11C	4.3547	4.6647	5.88713	4.5015	3.61169	4.73771	2.49031	3.82079	3.15314	4.25933	3.10498	3.49814
ATP12A	0.790976	0.0188362	0.14242	0	0	0.108688	0.688099	0.0376373	0.0465398	0	0	0.392508
ATP13A1	2.96284	2.92527	2.9015	3.30365	3.1651	2.99297	3.56594	2.98422	2.71169	2.92643	3.23783	3.06458
ATP13A2	3.67024	4.66683	3.16761	4.47292	4.48506	4.5761	2.72789	3.66021	2.47645	2.82706	3.22953	3.10572
ATP13A3	6.6319	6.08802	7.1969	5.12412	5.6902	6.07119	4.55602	4.80672	5.84564	4.76955	5.06771	4.44231
ATP13A4	0.488383	1.00821	1.45349	2.28445	0.830314	1.33703	1.91683	0.198674	0.631709	1.26764	0.255847	0.101345
ATP13A5	0.256385	0.259272	0	0.0979909	0.10343	0.0995623	0.616066	0	0	0	0	0
ATP1A1	5.80941	6.83594	6.05209	6.13149	5.4457	5.92139	4.75035	4.755	4.20744	3.99817	4.70335	3.22291
ATP1A2	0.163756	0.0167547	0.516391	0.621647	0.144044	0.771076	0	0	0	0	0	0
ATP1A3	2.31398	0.642639	0.412528	5.83954	4.09054	4.0679	1.69124	0.279838	1.09387	1.96139	1.63849	2.69957
ATP1A4	0.0678963	0	0	0.0433086	0.00379047	0.0837203	0	0	0	0	0	0
ATP1B1	6.47357	5.39027	6.34128	6.11487	4.95083	6.19239	5.92629	4.2037	4.26194	4.4543	4.41938	4.70613
ATP1B2	0	0.369536	1.84813	0.759682	0.800595	2.04111	1.0538	0	0.0529005	0.516647	0	0.985164
ATP1B3	5.40784	4.1397	2.93891	4.08182	4.42402	3.24588	5.34056	3.5185	3.54858	3.81231	4.51073	2.78044
ATP1B4	0	0.00911766	0	0	0	0	0	0	0	0	0	0
ATP2A1	2.70315	2.85684	1.63709	3.24503	1.9013	2.44473	0.515446	0.403345	1.33366	0.771771	0.502048	0.765177
ATP2A2	7.56011	6.63943	6.44996	6.57574	6.66033	7.31727	5.12222	4.58761	4.25998	4.38338	4.41402	5.08084
ATP2A3	2.02721	4.35006	2.01291	5.67718	4.80194	2.26773	1.11282	4.26647	2.27773	4.96174	5.81755	0.422132
ATP2B1	4.01744	4.63237	3.91411	4.63178	4.26896	3.68781	3.21582	3.89078	4.12085	4.89682	3.73261	3.16364
ATP2B2	0.0318778	0.225118	4.36315	0.0829873	0.339248	2.31481	0.860714	0	0.392817	0.0779447	0.0149759	0.87363
ATP2B3	1.61819	0.00936133	0.217543	4.43923	3.74039	1.57821	2.12811	0	2.30162	2.67644	2.98414	1.00486
ATP2B4	4.5093	5.63817	3.27058	5.13537	4.37241	4.59801	5.31892	5.73412	3.76009	4.75598	3.51213	5.20228
ATP2C1	7.02624	6.03534	5.71665	6.72938	6.17474	5.46974	6.05581	4.35116	7.38779	5.74034	5.23103	3.24727
ATP2C2	1.1368	0.00527628	0.344809	0.311688	1.23031	0.201119	1.34114	0	0.307604	0	0.776642	0.120581
ATP4A	1.10331	0.155104	0.0471038	1.99117	0.162245	0.0406891	0.310255	0	0.588212	0.725042	0	0
ATP4B	0.859175	0.410999	0.176465	3.29374	1.91745	0.642203	0	0	0.318091	0.463862	0.776373	0.258279
ATP5A1	5.00272	5.49036	6.27595	4.94794	4.6623	5.30024	5.27491	4.99578	5.05435	5.06053	5.1785	4.78253
ATP5B	6.93935	7.69972	8.57553	6.97799	6.72665	7.37624	5.94412	6.55774	6.26297	6.29239	6.44689	5.46657
ATP5C1	5.44867	6.21705	7.25249	4.82268	5.52234	5.93747	3.42792	4.32475	4.36103	3.99701	4.76856	4.00917
ATP5D	0.684338	2.00533	3.77672	2.02533	2.49739	2.08389	2.34024	3.36667	2.49378	2.86471	3.87323	2.33006
ATP5E	5.38253	5.89675	6.29259	5.0261	5.26649	5.54792	3.5877	3.64695	3.35913	3.96977	4.3126	2.49524
ATP5EP2	4.99416	4.61492	4.72677	2.57871	3.8943	3.92205	0.85428	0	0.709821	0.458122	0	0
ATP5F1	3.23135	4.22061	4.85914	3.5109	3.76793	3.88419	3.01967	3.8551	4.0669	4.23939	4.35298	3.49257
ATP5G1	3.30981	4.78389	4.89606	3.64717	3.72262	3.92481	2.19161	3.22288	2.54084	2.11927	3.16841	2.04391
ATP5G2	3.97098	4.30579	4.97046	3.88939	3.19931	4.57316	4.26768	4.00247	3.60762	3.81181	3.64474	3.41754
ATP5G3	1.24693	2.74655	4.00439	1.77612	1.95503	3.03218	2.41344	2.86208	2.68119	2.20152	3.08104	3.0925
ATP5H	2.33725	4.56087	5.31575	3.96479	3.53818	4.38103	2.53932	3.66596	3.13765	3.44197	3.48665	3.13914
ATP5I	3.60813	5.20441	5.82998	3.76573	3.56697	4.81408	3.49278	3.64884	4.03203	3.79771	3.76954	3.49075
ATP5J	4.8326	4.4118	5.77432	3.49279	3.70049	4.50499	3.81686	3.30511	3.98118	3.89525	4.31831	3.35192
ATP5J2	4.40932	3.9702	4.52184	3.25718	3.40931	4.18295	3.75807	3.54739	3.72416	4.10382	4.29618	3.80736
ATP5J2-PTCD1	0.0744465	0.349904	0.266822	0.27562	0.448154	0.396321	0.52775	1.25478	0.88446	0.559924	0.873531	0.161389
ATP5L	5.18169	6.27225	6.41061	5.19179	5.87035	5.39769	3.24891	3.75548	3.68789	4.21014	4.57156	3.40485
ATP5L2	1.53352	2.77865	1.66939	1.26533	2.70586	2.02257	0.176011	0.991068	1.3399	0.613236	1.37462	0.630095
ATP5O	5.08917	5.62876	6.33003	4.85701	4.89518	5.47752	3.83493	3.82658	3.59849	3.86955	4.2208	3.16313
ATP5S	0.885264	1.30983	2.2105	2.33751	2.39982	1.9717	2.86426	2.08088	2.87014	3.40948	3.17755	3.1702
ATP5SL	0.787218	1.85361	1.9642	1.96945	2.40444	1.58938	2.62267	2.73368	2.58476	2.94445	3.60994	1.75013
ATP6AP1	3.73747	4.94673	4.25969	4.40055	4.28705	4.60634	3.4168	4.14427	2.75743	3.08916	3.27604	3.18009
ATP6AP1L	0.0300849	0.24404	0.452343	0.416909	0.209717	0.339303	1.0278	0.592607	0.385731	1.29451	0.600919	0.966536
ATP6AP2	5.08656	5.69591	6.14972	6.06741	5.90711	5.81919	4.2042	3.88782	4.45004	4.53224	4.42352	4.29325
ATP6C	0	0	0	0	0	0	0	0	0	0	0	0
ATP6V0A1	2.07364	3.86265	3.66512	4.24707	4.04026	4.26692	3.11221	3.88277	3.62456	3.81171	3.7789	4.57012
ATP6V0A2	4.17644	3.2119	3.04398	3.04158	3.27514	3.48753	3.21269	2.24668	3.09977	2.74412	2.63561	3.16604
ATP6V0A4	0.419849	2.47489	0.272588	0.299335	0.35465	0.0961838	0.174408	0.227949	0.0431072	0.143933	0.533052	0
ATP6V0B	3.83349	4.669	3.52093	4.12732	3.9687	4.11149	4.25072	4.43811	3.6105	3.66141	3.84018	3.70125
ATP6V0C	0.0711248	0.316788	0.472727	0.542568	0.151028	0.115759	2.59069	3.85132	4.33517	4.58367	3.75081	3.40292
ATP6V0D1	1.55379	2.26167	2.64558	2.97011	1.89052	2.54418	1.8279	2.51619	3.54079	3.04731	2.06705	2.83707
ATP6V0D2	0.233951	1.18329	0.030605	0.398468	0.318642	0.0904163	0	0.0915888	0	0	0	0
ATP6V0E1	4.6953	4.34519	5.76874	4.51063	3.98838	5.19577	3.31368	3.63531	2.61502	3.75667	3.03365	3.80132
ATP6V0E2	0.807149	1.39718	2.35222	1.57469	0.897871	1.74579	3.60897	3.7189	2.72645	2.9587	2.93003	3.95326
ATP6V1A	4.50975	5.67328	4.89337	4.46992	3.57275	4.04601	4.168	5.38553	4.69089	4.90218	4.07186	4.39153
ATP6V1B1	2.52023	1.85065	0.749417	4.48124	2.92583	3.34065	2.40562	0	1.91347	2.06712	1.02821	2.91507
ATP6V1B2	3.19764	3.14517	4.27155	4.72651	4.82737	4.25112	2.66575	2.56609	4.00393	4.79249	4.63085	3.90476
ATP6V1C1	3.36856	4.81122	3.99905	3.88229	3.83904	3.90467	3.9287	4.15586	3.85678	4.80135	3.79211	4.15198
ATP6V1C2	1.44935	2.98417	0.570827	1.25756	2.76851	4.98916	0.247489	0.236406	1.46824	0	1.35815	5.47387
ATP6V1D	3.62154	3.06763	4.11435	4.31384	4.20462	3.9862	3.36002	1.72126	3.74161	3.7454	3.62968	3.53637
ATP6V1E1	2.92584	4.30607	4.20003	3.7043	4.16168	4.0032	2.87944	2.79864	3.63549	2.98904	3.56454	3.07075
ATP6V1E2	0	0.103355	0.0519248	0.0585615	0	0.0595136	1.67713	0.709145	0.526105	0.0380192	0.311417	1.37927
ATP6V1F	3.78251	3.35487	3.39068	3.02551	3.32636	3.74497	4.35384	3.80759	3.82592	4.1972	4.66291	4.27068
ATP6V1G1	3.72682	4.68745	3.95782	3.1611	4.51668	4.26302	5.01705	4.43028	4.99729	4.08739	5.38828	5.34224
ATP6V1G2	0	0.520075	0.202	1.1192	0.28167	0.256169	0.780769	0.832729	3.06458	3.00351	1.04208	1.01369
ATP6V1G2-DDX39B	0	0	0	0	0	0	0.0299542	0	0.150391	0.390069	0.457264	0
ATP6V1G3	0	0.0940604	0	0	0	0.0272972	0	0	0	0	0	0
ATP6V1H	2.59499	3.78518	3.20015	3.50483	3.01096	3.22647	2.6261	2.70558	2.91424	2.91474	2.25452	2.4288
ATP7A	2.72851	2.82701	2.71991	3.77156	3.71246	3.46158	2.36195	1.89056	2.09009	3.09238	2.56949	2.63786
ATP7B	2.09365	1.45638	5.77726	3.04381	1.91651	3.5331	1.87593	0.63094	2.03484	1.99023	0.5967	0.0895526
ATP8A1	1.98084	0.767994	2.42749	4.67182	1.7049	4.37272	0.103075	0.397357	4.25987	4.64515	1.72725	4.56613
ATP8A2	2.48977	0.108812	1.49146	7.22362	1.40599	1.48601	2.76148	0.0137111	4.04374	6.41613	0.167634	3.52425
ATP8B1	5.89442	5.41436	4.99767	4.6159	5.67821	4.37899	3.12862	3.19937	2.67565	2.58616	4.05124	2.43495
ATP8B2	3.67663	2.20914	2.82831	4.2732	3.61195	3.89048	3.72838	2.04948	3.20298	3.57503	2.42504	4.23261
ATP8B3	0	0.0641526	0.537087	0.179727	0.655676	0.457205	0.10291	0.0201567	0.120694	0.084561	0.203248	0.0588145
ATP8B4	0.626361	1.09776	2.27986	0.917741	1.22055	2.07506	0.0672643	0.717946	0.479529	0.192672	0.768201	0.657627
ATP9A	4.86331	3.23948	3.40895	4.72982	3.49805	4.03477	5.27083	2.95613	4.39786	4.27448	2.64778	4.066
ATP9B	2.76781	3.1183	2.94646	3.25658	3.38524	2.94371	3.52087	3.08616	4.0261	3.44032	3.13176	3.07468
ATPAF1	3.96045	3.11862	3.97177	2.46951	2.56441	3.33169	3.81473	3.27625	3.25514	3.38966	3.13786	3.32975
ATPAF2	1.50425	3.07719	2.81618	2.36038	1.91084	2.45315	1.37987	2.59334	1.38144	2.16143	1.7002	2.10539
ATPIF1	2.97061	4.69351	4.99372	3.60603	4.60117	4.13231	3.79773	4.88079	3.75892	3.76737	5.16571	4.4878
ATR	4.59057	4.03556	3.49072	3.79807	3.53635	3.52404	4.25324	3.17063	4.01671	3.357	3.18953	2.66321
ATRAID	6.18517	5.12714	5.51569	4.57234	4.34745	5.36391	4.4358	3.29194	3.6594	3.1531	3.69213	3.5827
ATRIP	2.17714	1.84718	2.05452	2.58782	2.34991	1.80514	1.88031	1.7854	1.52367	2.21225	2.0449	2.18311
ATRN	4.42319	4.52557	5.69979	4.64767	4.14075	5.03284	4.42008	3.69314	4.10559	2.99907	3.43179	3.76534
ATRNL1	2.8458	3.309	2.53354	3.67822	3.74812	1.76602	1.48798	2.61871	1.9827	3.43428	2.61831	0.0212673
ATRX	6.2997	5.69199	5.43502	6.75071	6.26446	6.05397	5.26758	4.52341	4.97215	6.19579	4.95645	4.9221
ATXN1	2.6102	1.124	3.07944	1.20012	2.04106	2.95733	2.94901	1.41967	0.171412	0	2.28669	2.82153
ATXN10	4.91476	5.08943	5.82719	5.17117	5.95927	5.08082	3.75562	3.51465	4.45629	4.11722	4.58938	3.12518
ATXN1L	3.24987	2.32647	2.56958	2.01818	1.82797	2.41577	3.18397	3.48131	3.88351	3.31084	2.75543	2.94762
ATXN2	5.58676	4.61969	4.66353	3.89653	4.23605	4.74429	4.268	3.39625	3.34087	3.37788	3.35201	3.89537
ATXN2L	5.41503	5.3196	4.6517	5.76662	5.17611	5.1897	4.33601	4.91684	5.09122	5.1036	4.57984	4.84083
ATXN3	3.72148	4.15554	3.66626	3.34161	4.07808	3.52014	2.34991	3.79486	3.7925	3.56823	3.5048	3.11959
ATXN3L	0	0	0	0	0	0	0	0	0	0	0	0
ATXN7	4.95351	3.86083	4.64671	3.86594	3.6961	4.29263	3.12062	3.00604	2.06174	3.32161	2.59227	2.82919
ATXN7L1	3.72465	3.10247	3.3199	1.70011	2.72733	2.99253	2.20932	2.61199	2.4199	0.0717915	2.25077	1.95093
ATXN7L2	1.20302	1.33799	1.13519	1.47937	1.64893	0.932794	2.92573	2.29358	2.87988	2.20574	2.22323	2.45641
ATXN7L3	2.70001	3.74093	2.7331	2.4743	2.84922	2.64485	3.29004	4.45878	3.65648	2.93103	3.3929	3.2483
ATXN7L3B	0.058276	0.295135	0.489661	0.417022	0.308652	0.459227	5.65685	6.01215	5.10202	4.98412	4.8926	5.60214
AUH	4.76537	5.29351	5.98885	4.4076	4.83246	5.2145	3.25878	3.06069	2.98401	2.60089	2.9899	2.87381
AUNIP	2.02066	2.61828	0.909223	1.35537	2.69343	1.2602	1.47367	2.92386	1.96834	1.42193	3.15979	1.16371
AUP1	5.24641	5.55918	5.97362	4.51821	4.69269	5.18472	4.81953	4.74632	4.26371	3.76975	4.66462	4.49451
AURKA	5.77551	5.69032	3.08642	4.89298	6.57546	3.57166	3.41021	3.93397	3.9095	3.9589	4.6779	1.56257
AURKAIP1	1.34606	3.41721	3.65979	2.22899	2.85606	2.54203	2.72041	3.85553	2.26666	2.54051	3.6515	2.19635
AURKB	2.71202	3.16209	0.807695	2.23861	3.82831	1.88472	3.09722	3.60422	3.19428	3.57469	4.29938	2.88614
AURKC	2.90281	1.68952	1.97393	1.63488	1.41237	1.7434	0.965533	0.5393	0.577192	0.405034	0.165875	0.223498
AUTS2	6.53973	3.72505	4.30205	4.33636	5.62006	3.52146	4.98824	2.98231	4.42507	5.11479	4.90963	3.07151
AVEN	1.94381	2.38356	3.20316	2.3291	1.78682	2.51079	2.11298	2.49505	2.10969	1.6354	1.1199	2.15997
AVIL	2.03492	5.60327	2.46907	2.47677	2.36118	1.79686	1.2038	5.20342	1.40128	1.07173	1.33968	1.41115
AVL9	3.03402	3.14524	2.43897	2.92898	2.99242	2.78975	3.66623	3.67677	3.91546	4.34925	4.01332	4.31166
AVP	0.688392	0	1.10221	4.47913	4.96253	0	0	0	2.91128	3.57766	4.03754	0
AVPI1	0.0730764	0.880919	2.5209	0.248248	0.422661	1.07526	1.80342	1.10497	0.879519	0.569609	0.905799	0.766195
AVPR1A	0	0.464637	4.19734	1.49041	2.7259	2.06427	0	0.0824104	0	0.418232	0.250515	0
AVPR1B	0	0	0	0.0519822	0	0.169058	0	0	0.679557	0.17137	0.0668332	1.90249
AVPR2	0	1.52035	0.398562	0.490218	0.704748	0.947632	0	0	0	0.088458	0	0
AWAT1	0	0.405902	0.490605	1.29272	0.83507	0.482932	0	0	0	0	0	0
AWAT2	0	0	0.0739814	0	0	0.00815529	0	0	0	0	0	0
AXDND1	0.697444	0.316922	0.251903	0.0509449	0.105707	0.0454041	0	0.133827	0.0844486	0	0.0249147	0.163209
AXIN1	2.25137	2.67758	2.14751	3.27963	2.44607	2.54875	2.57467	2.72809	2.45358	2.72575	2.19668	2.7913
AXIN2	2.70203	0.901799	2.29642	2.9134	2.59525	2.27192	2.70305	1.7782	2.1345	2.05169	2.33978	1.9603
AXL	2.36645	1.47975	4.02691	2.71196	3.03525	3.69543	0.424344	0	0	0	0	0.0402623
AZGP1	0.292058	5.93617	9.87208	1.79205	0.477174	6.79506	1.18117	4.89586	0.183961	0.273903	0	2.94268
AZI1	1.62319	2.88383	1.09697	2.59841	2.98618	2.45903	3.10989	3.4915	3.58289	2.99491	3.04399	3.71957
AZI2	2.45502	2.67801	3.38867	2.53501	2.49572	2.70666	2.20949	2.35973	2.06342	2.90461	2.44019	2.26714
AZIN1	4.91385	6.54052	4.52632	4.87609	5.04367	4.82121	4.90418	6.81622	5.64688	5.89443	5.81663	5.34293
AZU1	0	0.317677	0.10034	0	0	0	0.0811409	2.0488	0.0952864	0	0.0829606	0.112895
B2M	7.90269	8.0378	9.69972	8.16209	7.68098	10.1421	4.37672	6.35676	5.08109	5.23696	5.37953	6.88179
B3GALNT1	3.73796	3.24177	1.44781	2.59513	3.17927	2.59606	3.4481	3.33664	2.96089	2.70729	3.32217	2.02452
B3GALNT2	4.07867	4.23956	3.02667	3.15191	2.38303	3.62658	3.13686	3.48338	2.59454	2.78351	2.00429	3.97984
B3GALT1	0.0402387	0.0646223	0	0.457412	0.226336	0.0907764	0.0814799	0.266279	0.565593	0.797356	0.993297	0.149252
B3GALT2	1.41403	1.60635	1.22674	1.46192	1.66965	2.21542	0.529397	0.507724	0.0529322	2.53179	0.0459977	1.27837
B3GALT4	0.215623	0.514205	0.350331	1.31017	1.39697	0.536149	1.79604	1.57266	2.21651	1.63361	1.579	1.72181
B3GALT5	0.00767561	0.0987562	0.0452101	0.48445	0.519407	0.223498	0.946971	2.55572	3.43222	2.87037	3.6312	3.47564
B3GALT6	0	0.200706	0.299903	0.360705	0.524075	0.237851	2.99611	3.23893	1.75086	2.90018	3.66206	2.48433
B3GALTL	2.20093	4.29032	3.13085	4.94691	3.71829	2.63124	2.03938	2.90741	2.86734	4.56359	2.39898	0.79472
B3GAT1	0	0	0.945887	0.475401	0.137298	0.321363	1.82778	0	0.981518	0.214772	0.164387	2.01383
B3GAT2	0	0.0684091	0	0.0238494	0.0708894	0.00609877	0.0883699	0.12453	0.269044	0.147233	0.368285	0.0930928
B3GAT3	1.0207	3.46062	2.3561	3.10148	3.0494	2.95677	2.08582	3.73879	2.66485	2.54164	3.30277	3.0992
B3GNT1	0.630439	0.582153	1.81675	0.742755	0.58752	1.59458	2.17074	1.83624	1.61672	2.24632	1.31298	3.65712
B3GNT2	3.20618	3.23922	3.14197	3.09822	3.15646	2.74861	3.47381	4.05772	3.68326	4.24025	3.99464	2.86213
B3GNT3	0	0.0454041	0.189329	0.192411	0	0.714214	0	0	0	0	0.0650156	0
B3GNT4	0.175211	0.129767	0.0197165	0.28884	0.264142	0.138563	2.10964	0.116537	0.143201	0.0842808	0.346404	0.927456
B3GNT5	2.82987	4.25093	0.545805	1.12854	1.76751	1.10985	2.89126	6.15627	3.17418	2.4519	2.96863	2.16808
B3GNT6	0	0	0	0	0	0	0	0	0	0.0718676	0	0
B3GNT7	0.308806	0.081324	0.225969	0.435318	0.231121	0.315904	0.985963	0	0.29282	0.374653	0	0.054257
B3GNT8	2.08123	1.17392	1.51582	3.28673	3.85859	2.7391	0.734546	0.275661	1.687	1.32515	2.91944	1.21611
B3GNT9	0.527255	0.149635	0.235104	0.409526	0.403862	0.210781	2.5444	1.56625	1.65039	1.34914	1.61947	1.16999
B3GNTL1	0.247023	0.757347	0.677505	0.794478	0.456129	0.91369	1.20721	0.849295	1.77178	1.37675	0.848312	1.83237
B4GALNT1	1.21679	0.243488	0.185342	0.277317	2.09773	1.29941	2.77179	0.819006	2.17515	0.561637	3.08321	2.40138
B4GALNT2	0	0.7232	0	0	0.0112596	0.0188915	0	0.247319	0	0	0	0
B4GALNT3	2.68754	0.740902	1.11601	3.99473	3.60119	2.1894	3.74183	0.668709	1.92982	2.4952	3.50608	2.40971
B4GALNT4	4.92443	4.32756	1.14945	1.86699	1.49559	3.7808	4.92921	3.75041	4.68871	1.32215	1.10854	5.04082
B4GALT1	3.9202	4.6876	6.16087	4.31383	3.6198	4.98689	4.46486	3.85179	2.66417	3.38433	3.34954	3.00998
B4GALT2	4.91623	3.39447	2.63459	2.54347	2.9513	3.10073	4.37369	3.68705	3.19043	2.59479	3.0579	3.35436
B4GALT3	3.54501	4.24324	3.07672	4.06652	3.21232	4.16705	3.34879	3.74791	2.56138	3.26658	2.93337	3.76398
B4GALT4	2.21888	1.69347	2.03494	1.56578	1.12282	1.45208	3.28749	2.311	2.73358	2.05627	1.62213	1.65239
B4GALT5	4.98499	5.21853	3.45819	4.16979	3.99036	3.7669	4.26313	4.91468	4.4906	4.07843	4.64845	3.04599
B4GALT6	3.76532	3.80267	1.20252	2.33259	2.3974	2.71454	3.2714	3.98338	2.82531	3.03186	2.72622	2.97178
B4GALT7	2.01515	1.79646	2.1002	1.92119	1.38808	1.87686	2.1335	1.88862	1.24234	1.39619	1.1964	2.30376
B9D1	1.15391	1.91234	2.80188	2.00217	1.68506	2.85484	2.41336	1.86104	1.79349	1.19014	1.35953	3.18203
B9D2	0.157107	1.06999	0.98607	1.53193	1.78119	0.956374	1.36491	1.69985	1.41874	1.19307	1.96404	0.735544
BAALC	2.65607	0.16698	0.255503	2.26263	1.62701	0.411976	1.35405	0.103044	0.351065	0.645901	2.693	0.101631
BAAT	0.0630544	1.72608	9.72025	1.6128	0.314878	7.1291	0.0434727	0.196019	0.0511675	0.169771	0.087592	0
BABAM1	1.92217	1.37475	1.80776	1.60769	1.89276	1.0805	4.44612	4.03263	4.20054	4.39548	4.56366	3.18446
BACE1	2.22917	1.89052	3.44435	3.00281	2.82067	2.68734	2.67267	1.33837	2.36138	3.97791	3.69824	3.70499
BACE2	3.91301	3.47655	1.76917	1.21037	1.93695	2.86506	2.92937	4.16849	0.355962	0	2.24431	0.145544
BACH1	3.8385	3.77096	3.57539	3.3441	3.87113	3.45276	3.90582	4.22489	3.65732	4.0926	4.29847	3.58212
BACH2	0.617079	0.420397	0.345262	0.188752	0.927603	0.341579	2.06656	0.539627	1.95444	0.428656	1.12527	0.083548
BAD	0.235467	0.768519	1.14346	0.848683	0.511855	1.00687	2.40862	2.98739	2.96447	2.33548	2.46815	2.39779
BAG1	2.76872	3.09278	3.78012	2.73586	3.02467	3.8596	2.72266	2.69327	2.59539	2.33026	3.09855	3.20936
BAG2	0.612515	0.325889	0.729067	0.327522	0.400594	0.51716	1.53678	1.22363	0.820339	1.54088	1.52786	1.17164
BAG3	4.59388	2.02219	3.72682	3.69607	3.57568	3.41462	2.90525	0.238231	1.91132	0.646078	0.694028	0.887197
BAG4	3.719	2.61467	4.168	3.28782	3.6497	3.30705	2.9618	2.74466	3.54983	3.95068	4.18441	3.93127
BAG5	3.48689	3.85671	2.83965	3.36104	3.51813	3.1342	3.51654	4.22524	4.43999	4.43886	4.6843	4.13779
BAG6	5.69952	5.08027	5.27518	5.09634	5.03562	5.30688	5.24566	4.6103	5.39283	4.84747	4.87895	4.89931
BAHD1	0.74001	1.24981	0.9773	1.19862	0.735496	1.52542	2.38681	2.89446	2.34305	2.33497	1.90912	3.78961
BAI1	0.257654	0.0285723	0.568056	2.63899	2.27927	2.60394	2.09417	0	1.92386	0.386091	0.332903	4.35838
BAI2	1.82613	1.50054	0.211625	2.94899	2.16096	1.01399	1.96302	2.18865	2.81194	1.75754	1.5695	1.3131
BAI3	0.312246	0.955543	1.641	4.37053	2.15548	1.25109	0.0881875	0.981544	4.99	4.84427	3.37616	0.0316364
BAIAP2	0.689107	0.199322	3.31089	2.83097	1.96815	1.77577	1.40972	0.0808953	1.231	1.79108	1.46316	1.65365
BAIAP2L1	3.70296	3.53418	3.49176	2.52775	3.66337	3.65054	3.96611	3.47977	3.61122	2.25203	3.95438	4.04477
BAIAP2L2	0.312118	1.63807	0.527288	1.58858	1.21796	1.82696	0.51125	0.781871	1.15502	0.330212	0.25505	0.484286
BAIAP3	0.167657	0.0564722	1.47816	3.53871	1.09106	3.37267	0.473183	0.0456042	1.173	1.66978	0.0246975	5.69326
BAK1	2.78182	1.82459	1.37527	1.90743	1.81986	2.30213	2.98679	2.44014	2.82417	1.66728	2.33225	2.37964
BAMBI	5.70594	0.756032	3.48638	4.57466	4.35984	3.14539	4.04064	0.227142	2.37216	3.66736	2.79885	0.324394
BANF1	3.243	5.54784	5.1379	5.33502	6.179	4.94713	3.57328	4.52024	4.38759	4.12645	4.99482	2.88445
BANF2	0	0	0	0	0	0.0146978	0	0	0	0	0	0
BANK1	0	0.1108	0.249832	0.361736	0.486377	0.710158	0.0241412	0	0.162836	0.271007	0.312305	0.489121
BANP	1.67735	2.34337	2.9445	2.44994	2.65446	2.4618	1.87651	1.43062	1.85247	1.22719	1.40956	1.7201
BAP1	2.72593	3.14079	4.27394	3.84038	3.35922	3.52564	3.27127	3.05956	3.04214	3.29555	2.82048	2.70295
BARD1	4.03542	3.64255	1.79929	3.05579	5.07706	2.28183	2.65575	3.74935	4.14337	3.56332	4.4349	2.69198
BARHL1	0.691009	0.0299131	0.0392331	1.73359	0.0888979	0.0254826	1.74295	0	0.334942	2.18759	0	0
BARHL2	0	0.0353183	0	0.0393455	0	0	0	0.262286	0	0.361926	0	0
BARX1	3.9535	1.20898	0.447183	1.95625	0.899713	3.76782	3.34553	0.151967	1.79914	0.905939	0.162784	4.08876
BARX2	1.04548	1.80349	0.0209545	0.507657	0.590689	0.171334	0.276834	2.70567	0.0778944	0.214014	0.365752	0.22075
BASP1	1.11849	3.19759	1.49331	0.80231	5.10812	2.68348	0.706524	2.94591	5.45449	4.1102	5.34632	4.58357
BATF	0.471172	0.459796	0.337323	0.446682	0.455361	1.59211	0	0.138363	0	0	0	0
BATF2	1.1706	0.208151	0.879389	0.397733	0.0494601	1.12	0.196375	0.230721	0	0.0698448	0.0528265	1.3146
BATF3	0.223324	0.0129819	0.0670535	0.0429963	0.15015	0.26906	0.054104	0.327128	0.183069	0.0731332	0.160001	0.281023
BAX	1.80211	2.13539	1.65323	2.17002	2.47745	2.15757	2.91309	3.19532	3.23551	3.207	3.53332	2.99846
BAZ1A	4.76835	4.59876	4.39688	4.74544	4.94908	4.88373	3.38888	3.32042	3.86999	4.07479	4.34083	3.55845
BAZ1B	6.13732	6.05509	5.16364	5.60463	6.25874	6.01508	5.43057	5.23645	5.38788	5.78777	5.93368	5.79372
BAZ2A	6.80737	5.49382	5.14574	5.27139	5.02679	5.73857	4.67827	4.4521	4.24435	4.1744	3.88611	4.74476
BAZ2B	4.46994	4.43074	4.41717	4.61218	4.36569	4.93719	3.85988	3.78154	4.09615	4.52502	3.7122	4.31875
BBC3	0.033963	0.147996	0.085317	0.270947	0.247651	0.23269	0.666491	1.22322	1.62246	1.2486	0.926864	1.00701
BBIP1	1.23839	1.81458	1.85654	1.31261	1.80049	2.24078	1.57396	2.12411	2.88343	2.38138	2.59862	3.35224
BBOX1	3.27719	1.25301	5.71331	0.208441	2.83845	3.2087	0.589677	0.263235	0.136602	0	0.331454	0
BBS1	0.102881	0.719393	0.473608	0.942274	0.862238	0.52734	2.6196	2.91942	3.30694	3.22242	3.03219	3.16218
BBS10	4.15924	2.86442	3.47568	3.18657	2.70348	3.32874	3.75659	2.82607	3.42409	4.20038	2.92769	3.109
BBS12	0.860871	1.09015	0.627903	1.02026	1.15908	1.55819	0.997743	1.446	1.02423	1.1854	0.825896	1.73878
BBS2	3.51516	4.12138	3.95623	4.08581	3.11407	4.2612	3.10819	2.74988	3.39771	3.15417	2.11969	3.46957
BBS4	3.92609	4.85434	5.18461	4.37723	4.35738	4.99836	2.29417	2.57951	2.26622	2.21547	2.19695	3.31393
BBS5	0.0774155	0.247931	0.39749	0.478662	0.372891	0.64806	1.55668	1.28488	1.58872	0.95928	1.15481	2.04491
BBS7	2.75894	4.49972	2.98354	3.6155	3.53764	3.83163	2.12075	2.59586	1.59788	2.50442	2.36494	2.40304
BBS9	4.57919	4.66033	4.94087	5.93984	5.36663	5.23953	3.21862	2.84035	2.36668	3.50614	2.85307	3.08058
BBX	4.8116	4.32651	3.37628	3.22812	2.84374	3.55305	3.74928	3.92304	3.94695	3.42649	1.95775	2.95047
BCAM	3.99274	4.07137	2.12544	4.76896	2.13213	3.08649	5.29107	3.54787	2.08726	3.67524	1.02701	3.35103
BCAN	0	0.255747	0.0914473	0.42054	0.311958	0.660772	0.0594249	0	0	0	0	0.0420568
BCAP29	2.63097	2.63287	2.55418	2.04604	2.70846	2.7825	2.58037	3.0111	2.18133	2.69357	2.98408	3.44226
BCAP31	3.06549	4.44817	4.52322	3.98729	3.75434	3.97114	3.76339	3.93503	3.06235	3.16919	3.92231	2.28799
BCAR1	0.999327	0.783099	1.40977	1.44876	1.16455	1.26688	2.15233	2.21938	2.42612	2.06418	1.01296	1.99729
BCAR3	1.28264	3.07988	2.76057	3.05554	2.61675	1.98286	1.01581	2.46766	1.00947	1.4895	0.941214	0.962752
BCAS1	0.105008	0.0424937	0.263326	0.0302955	0	0.088385	0	0	0	0	0.0168585	0
BCAS2	5.03647	5.86203	5.46832	5.06591	5.38769	5.29889	3.33607	3.99635	4.5083	4.17396	4.29403	3.92108
BCAS3	2.73867	3.58094	3.3931	3.3367	2.88503	3.20593	1.97044	3.10735	2.83833	2.51655	1.98135	2.29574
BCAS4	2.24535	0.423575	0.580603	1.9295	1.22201	1.41584	1.37403	0	1.081	1.94228	0.938195	1.7569
BCAT1	1.25063	1.33627	0.941759	1.78121	1.23073	0.756267	0.163432	2.7103	0.0665177	3.47147	0.0997453	0.0201474
BCAT2	2.48259	0.904997	2.36543	3.11153	2.77983	2.12318	2.76208	0.949803	2.98302	3.23692	3.34086	2.75842
BCCIP	3.47632	4.83558	4.06857	3.40205	2.49501	3.61696	2.65538	3.52659	3.76175	2.77237	1.9721	3.35614
BCDIN3D	0	0.246981	0.0465038	0.444731	0.116257	0.390208	2.16136	1.61021	2.40203	1.71876	2.54738	2.40447
BCHE	1.09077	0.363387	7.11297	0.529894	0.42578	4.46228	0	0	0.110228	0	0	0.30642
BCKDHA	0	0.0972951	0.37668	0.196521	0.283953	0.211938	3.64739	2.67666	2.71328	2.61357	3.20179	2.01516
BCKDHB	3.64569	4.23474	6.94665	4.4326	4.37463	5.0246	3.17991	2.70728	2.36347	3.0213	2.85433	2.25376
BCKDK	3.66169	3.56318	4.59932	4.16512	2.85504	3.52088	2.71017	2.5775	2.59866	3.30097	2.32207	2.35253
BCL10	3.51342	4.55166	3.36702	2.89981	2.94214	3.60618	1.99239	3.982	3.08894	3.01009	2.31856	2.86014
BCL11A	2.55441	2.9028	0.0978321	0.649319	2.12271	1.66004	4.39411	3.74979	3.39691	0.59575	3.28561	3.01182
BCL11B	0.0275431	0.0443511	0.157072	0.552567	1.00282	0.222072	2.24744	0	2.87571	1.59905	2.4335	0.245731
BCL2	0.80785	1.80944	0.445767	1.21891	1.12275	0.553907	4.08869	5.36333	4.98768	4.05534	3.98875	3.18993
BCL2A1	0.637954	1.40264	1.27636	1.02146	0.511027	2.4547	0	0	0	0	0	0
BCL2L1	2.5124	2.76896	2.91143	2.67221	3.18924	3.10347	4.74129	4.59617	4.20658	3.85742	4.59528	4.35742
BCL2L10	0	0	0.371353	0.0870863	0.01797	0.486063	1.22418	0	0	0	0	1.34948
BCL2L11	3.22741	2.28933	1.67353	1.36819	2.62134	2.21779	3.99777	4.51015	4.59383	3.20124	4.03427	4.16427
BCL2L12	2.18948	3.11331	2.81458	2.477	1.88135	1.68611	1.59567	1.80327	1.38655	1.74294	1.18772	0.323143
BCL2L13	2.21124	2.61925	3.69319	2.36374	2.70718	2.96798	2.49966	2.59898	3.00984	2.60387	3.15011	3.2253
BCL2L14	1.39449	1.20164	0.932779	0.662954	0.445942	0.606231	0	0.132881	0	0	0	0
BCL2L15	0.0992712	0.187069	0.203906	0.149784	0.149118	0.156384	0.134291	0.742377	0.428021	0.790846	0.998591	1.04522
BCL2L2	1.89171	1.14903	1.74058	1.63058	1.76028	1.68592	4.1996	3.29598	4.02725	4.42112	4.25755	4.51652
BCL2L2-PABPN1	0.134623	1.5207	2.07385	2.38996	1.57841	2.17388	0	1.44387	0	1.32248	0.981371	2.11309
BCL3	2.7636	1.7517	2.7167	1.38966	0.604195	2.40773	0.795359	1.632	0.0534451	0.646794	0.218575	0.664381
BCL6	2.72731	1.79134	3.7524	2.83153	1.43205	2.41603	2.98758	1.31909	2.94423	1.23523	0.459549	0
BCL6B	1.66958	0.898087	1.35025	1.30825	2.05544	1.58197	0.161617	0.183128	0	0.630797	0.395409	0.0931684
BCL7A	2.61929	1.57548	1.60659	2.85352	2.76311	2.71363	3.34065	1.18749	3.00175	3.31354	2.35191	3.27649
BCL7B	4.80262	3.29782	3.0092	2.65676	3.12586	3.48132	2.93439	2.8048	2.87213	2.98735	3.28896	3.20084
BCL7C	0.998805	0.920019	1.0808	1.61889	0.76483	1.18336	2.37741	2.0729	2.51137	2.53891	1.40052	2.1749
BCL9	5.27988	4.08689	3.10594	4.32568	3.33265	4.66785	3.84348	3.31135	3.35122	3.39735	2.40479	3.90208
BCL9L	3.34185	3.31017	3.15806	2.62078	1.69177	2.58857	3.33601	3.76895	1.05141	1.82396	0.910167	1.04975
BCLAF1	4.57827	5.4291	4.18706	4.60128	4.95163	4.27087	4.73836	5.61815	5.46531	6.23268	5.86727	5.00361
BCMO1	1.27562	0.0120244	1.44255	0.291706	0.0945168	1.08086	0.398849	0	0.503438	0	0	0.320671
BCO2	0	0.883806	3.26346	0.707219	0.553401	1.74035	0.20503	0.881839	0.867801	1.04611	0.977209	0.255036
BCOR	4.90092	5.38493	4.17798	5.65367	6.23443	4.9464	4.0414	4.29185	4.08972	4.44045	4.96869	3.70318
BCORL1	3.5365	3.08512	2.16304	2.48764	2.76541	2.3264	3.2722	2.69266	1.74036	1.40097	1.98964	1.52552
BCR	3.30071	3.72409	3.53741	3.67315	4.32188	3.91935	2.47662	3.09379	3.25975	2.08493	3.35948	3.39798
BCS1L	3.09215	3.03295	3.67412	3.37285	3.58478	3.28953	2.26441	3.17906	2.28524	1.97177	2.89433	2.45665
BDH1	1.91642	2.14687	4.35841	1.25887	1.15828	2.48493	1.87727	3.00269	1.76134	2.22319	2.61943	1.74551
BDH2	1.48036	2.66502	4.74677	1.52412	0.954764	2.72481	2.17769	1.80989	2.59944	1.75571	0.809393	2.81269
BDKRB1	0	0.0127848	0.275989	0.928756	0.246131	0.599162	0.0532942	0	1.16576	0.942392	0.299831	1.0785
BDKRB2	0	0.0200533	0.0263293	0.0820973	0.123855	0.0367428	0.142161	0	0.607648	0.312158	1.48599	0.0297195
BDNF	0.841756	0.212153	0.283075	0.1315	0.553621	0.362507	1.14112	0.0363119	0.34339	0.0260585	1.18552	0
BDP1	5.04235	5.17976	4.61282	6.24342	5.14361	5.40209	4.02713	4.41832	4.102	6.03822	4.39624	5.04659
[truncated: 18,232 more rows]
