# Supplementary material for: Heterogeneity of neuroendocrine transcriptional states in metastatic small cell lung cancers and patient-derived models
Source: Nat Commun. 2022 Apr 19;13:2023. doi: 10.1038/s41467-022-29517-9 (PMC9018864; doi:10.1038/s41467-022-29517-9)
Supplement: Supplementary file 9 — Source Data [file 41467_2022_29517_MOESM9_ESM.xlsx]

## Sheet: Fig 1b
Gene_Symbol	Gene_signature	NCI-EP-096	NCI-SCLC-001	NCI-SCLC-002	NCI-SCLC-003	NCI-SCLC-004	NCI-SCLC-005	NCI-SCLC-006	NCI-SCLC-007	NCI-SCLC-008	NCI-SCLC-009	NCI-SCLC-010	NCI-SCLC-011	NCI-SCLC-012	NCI-SCLC-013	NCI-SCLC-014	NCI-SCLC-015	NCI-SCLC-016	NCI-SCLC-017	NCI-SCLC-018	NCI-SCLC-019	NCI-SCLC-020	NCI-SCLC-021	NCI-SCLC-022	NCI-SCLC-023	NCI-SCLC-024	NCI-EP-089	NCI-EP-090	NCI-SCLC-025	NCI-EP-091	NCI-SCLC-026	NCI-EP-092	NCI-SCLC-027	NCI-EP-093	NCI-SCLC-028	NCI-SCLC-029	NCI-SCLC-030	NCI-SCLC-031	NCI-EP-097	NCI-SCLC-032	NCI-SCLC-033	NCI-SCLC-034	NCI-SCLC-035	NCI-SCLC-036	NCI-SCLC-037	NCI-SCLC-038	NCI-EP-098	NCI-EP-099	NCI-SCLC-039
CHGA_10	10	-0.416514	0.353595	0.640443	1.61637	-0.87869	-0.842702	-0.663753	1.14989	1.08043	0.253163	1.05866	1.63312	0.844688	-1.68435	-1.74037	-1.08279	-0.85927	0.129912	0.163764	0.825267	1.7963	1.27823	0.415351	0.280443	-0.0673133	0.00818727	0.569733	0.2245	-1.50586	0.162544	1.77996	0.0515019	-1.76409	-0.0162609	0.012053	0.498588	-0.0934479	1.39346	0.421287	0.862115	1.54476	0.151503	-0.0208618	0.0221745	-0.0364626	-0.578673	-1.79248	-1.17409
CHGB_10	10	0.205302	1.08539	0.155262	1.8807	1.27327	1.09663	-0.77418	0.21454	0.293905	0.22199	0.183845	0.612132	0.0633068	-1.31234	-1.66513	-0.035274	0.573925	0.118729	0.246081	0.821494	1.30505	1.05413	-0.103461	0.437994	1.13722	0.510631	0.923552	1.00731	0.408231	-0.292461	1.42186	0.259633	-1.61203	1.55917	1.5363	0.129839	0.109819	0.121108	-0.115023	0.286143	1.79142	0.860233	0.910239	0.534691	-0.0428623	-0.663979	-1.43715	-0.736349
CHRNB2	10	0.4684	0.57687	0.346202	0.897792	1.21072	1.1127	0.158333	0.173107	0.228724	-1.47263	1.0467	1.03828	0.448663	-1.31101	-1.92361	0.362733	0.550989	0.417825	0.350646	0.895017	0.570885	0.293416	0.926052	0.799737	-1.01367	0.0970716	1.12811	0.4335	-1.81244	0.806421	0.659468	0.239648	-2.11431	0.0884977	0.423636	0.377555	0.918706	0.474916	1.01419	0.586986	-0.108467	-1.63065	0.740917	0.626423	0.0282403	-0.0967948	-1.39913	-0.343024
ELAVL4	10	-0.528827	0.566297	0.748731	-0.741725	0.446652	-0.0171629	-0.692871	-0.422496	-1.80053	1.04684	1.13344	0.838832	0.708474	0.780019	0.733761	0.0448269	0.359852	1.59959	1.34563	0.806984	0.527428	1.11332	1.33594	0.118969	0.673767	1.17433	-0.71241	0.674351	-1.86522	-0.60488	-1.11658	0.388657	-1.85876	-0.210067	-0.277067	0.663132	1.78004	0.394421	1.17147	-0.30298	-0.566246	-1.57749	0.633569	0.585298	0.269999	-1.70828	-1.80441	-0.690674
ENO2	10	-1.31188	-0.584272	0.320275	1.41932	-0.245633	-0.0879023	0.374031	-0.211607	-0.735181	-0.162293	1.17479	1.56044	0.794968	-0.00914217	0.279699	-1.31799	0.411102	0.933732	0.629707	0.966984	1.28486	0.741172	0.756026	1.41229	0.641527	0.676872	-0.082251	0.67767	-2.05839	-0.354654	-0.566287	-0.525787	-1.08859	0.649944	0.582683	0.775238	0.450334	0.52259	0.161233	0.875039	-1.60326	-1.86001	0.417303	-0.109029	0.0979755	-1.05703	-1.82626	-1.92168
NKX2-1	10	0.480344	-1.87171	-1.94903	0.919177	0.257108	-0.0884524	0.212225	-0.328233	0.590247	0.482364	0.56133	0.839129	0.672065	-1.85908	-1.8693	-0.491968	0.597313	-0.562981	-0.770222	0.466246	0.275141	0.308186	0.896188	0.611264	-0.363478	-1.35496	1.34201	-0.0113802	-1.94903	0.504539	-1.28964	-0.34285	-1.74053	-1.94903	-1.94903	0.55344	0.249593	-1.93652	-1.10315	0.448595	-0.532314	-1.42693	0.421613	0.146177	0.594054	0.690984	-0.249411	-0.247052
PCSK1_10	10	-1.40909	0.317641	1.06931	0.575693	0.0622866	0.195655	0.119053	1.45342	-1.13349	-0.320169	0.364214	0.679613	0.287722	-1.58694	-1.6349	-0.571008	-0.167199	-0.453274	-0.549549	0.42114	-0.00945964	-0.209291	0.361731	0.637976	0.370194	0.320617	0.660947	0.210907	-1.89669	0.0939153	-0.184702	1.08761	-1.42666	1.05124	1.26464	1.39418	0.691001	-0.362897	0.423766	0.49076	0.637562	-0.794963	0.71832	0.641333	-0.171731	-1.0224	-1.22229	-1.20003
SCG3_10	10	-1.72255	0.0586974	0.450536	1.06373	0.769057	0.794597	-0.00882076	1.05815	0.151578	-0.131138	0.497083	0.75878	0.266927	-1.79411	-2.17698	-0.328006	0.164247	0.136591	0.346922	0.114893	1.70427	1.29616	0.611876	1.02784	0.988525	0.673186	-0.320621	0.699902	-2.12947	0.654137	0.719729	1.14907	-2.28239	0.524113	0.709453	0.408905	1.5934	0.59826	1.0429	0.731132	0.845277	-1.29973	0.592201	0.679437	0.621018	0.0274099	-1.69895	-1.18355
SCN3A	10	-1.6144	-0.683163	-0.834759	-0.0538593	1.07908	0.903914	-0.844025	0.823597	-1.85562	-0.792597	-0.208347	-0.297785	-0.415912	-1.04412	-0.91757	-0.944905	-1.86398	-1.33615	-1.46691	0.734219	1.21266	1.02644	-0.339329	0.84308	0.144312	0.119386	0.400245	0.483419	-2.03284	0.32253	0.293452	0.834083	-1.78544	-0.155599	-0.214824	0.967715	0.523392	-1.1824	-0.899604	-1.23023	-0.212701	-1.34671	1.2394	1.16222	1.11187	-1.50864	-1.24578	-0.0868978
SYP_25	10	2.34784	-0.859628	0.461141	4.12494	0.411746	0.984964	-0.0543301	1.00803	0.197524	-0.28609	0.590316	1.85141	0.165998	-0.402676	-0.386672	-0.658939	1.45866	0.61816	0.464736	0.631342	0.996077	-0.188247	-0.590131	-0.485528	-0.181069	0.355167	-0.0722508	0.859788	-0.109274	1.43675	0.146315	0.18187	-1.48395	1.35581	1.53613	0.68651	-0.255482	1.33765	0.586525	-0.298113	-0.960739	0.282885	0.257366	0.0138723	-0.496119	0.466518	-1.55969	1.34471
ABCC3	50	1.09941	0.0303775	0.882351	0.553377	1.74158	1.7054	2.05661	1.64809	0.660695	-0.999259	-0.816085	-0.965474	-0.507988	-0.975967	-1.00712	0.086423	-0.883163	-0.286821	-0.610594	0.0970685	-1.15154	-0.912513	-1.0505	-0.0766259	-0.942603	-0.357764	0.250199	-0.578533	-0.99981	1.22349	-0.197032	0.537441	0.853582	-0.419509	-0.536575	-0.452977	-1.15084	-0.781425	-0.688385	0.35532	1.54685	2.49385	-0.861168	-0.570156	-0.716618	1.27889	1.12218	0.496095
AHNAK	50	-1.70095	0.0771513	0.415897	-1.95387	-1.18062	-0.031165	0.625102	0.747706	0.550312	-0.02309	-1.43092	-1.08098	-0.525552	-1.37756	-1.11146	-1.04307	-0.622639	0.00474631	0.268923	-0.22756	-1.00423	-1.0337	-1.56741	-1.08192	0.0729898	-0.618479	-0.959962	-0.166542	0.0911809	-0.0948537	-0.458609	-0.818017	2.20384	0.909037	0.514432	-0.689215	-1.93307	-1.08179	0.709886	0.215781	0.243701	1.34161	-0.887083	-0.0838418	-0.229066	-0.663909	0.708314	-1.8084
ANXA1	50	-1.08224	0.281577	0.300817	-0.891629	-1.18795	-0.491456	-0.337789	-0.0266209	1.2161	0.0444049	-0.875353	-0.263948	-0.0429266	-1.52571	-1.40257	-0.568072	-0.25919	0.199348	0.419286	-0.166784	-1.22756	-1.4162	-0.904923	0.146125	0.0637229	0.175398	0.219753	0.00539807	-0.978393	-0.161239	-0.635524	0.0123269	2.34742	0.859578	1.13141	-0.326685	-0.93366	-0.758415	0.0353385	-0.300737	-0.0626619	0.654219	-0.477054	-0.136349	-0.0337582	0.140177	1.94553	-0.539373
ARHGDIB	50	-0.887126	0.695505	0.115279	-0.0649283	-1.73763	-0.763979	-0.00295893	0.603192	0.69592	-0.306971	-0.402487	-0.199287	0.155866	-1.92568	-1.70613	-0.267568	-0.352762	0.383294	1.01727	-0.294981	-1.08312	-0.237129	-1.58897	-1.33557	0.123792	-0.270454	0.195382	0.230953	-1.11491	-0.29552	0.0546555	0.874269	1.0136	0.950934	0.307292	0.556351	-0.796088	-1.01568	0.263748	-0.219233	0.976507	0.686199	0.139331	0.877681	0.115411	0.632732	1.25811	0.0315193
CAV1	50	-0.676139	1.17039	1.09405	-0.301982	-1.37159	-0.780908	0.021255	0.64713	0.344279	0.85362	-0.467049	0.459704	-0.212552	-1.17361	-1.49054	0.149878	0.403029	0.572896	0.953729	0.777716	-0.339376	-0.90962	0.0197184	-0.934811	1.07477	0.649002	-0.22327	1.43457	2.79698	-0.279486	0.923884	-0.121975	2.41117	1.4239	0.629169	-0.475912	-0.331071	-0.415305	0.369244	-0.999139	0.232584	0.175538	-0.05901	0.380486	0.869245	0.653528	1.181	-0.224126
CAV2	50	1.40056	1.55293	0.945111	0.632441	-0.851179	0.152016	2.59393	1.6093	0.156026	0.208275	-0.729846	-0.219561	-0.536632	-0.948684	-1.08653	0.482641	0.106713	0.255092	0.519034	-0.199118	-0.0256459	-0.131038	-0.200881	-0.533774	0.53713	0.180381	-0.470517	0.780317	2.64929	0.538058	0.986608	0.857522	1.61685	1.42564	1.30734	-0.576528	-0.192222	-0.798473	-0.434459	-0.505974	1.83058	-0.0983424	-0.825742	-0.480538	-0.115453	1.27896	1.26588	2.31365
CYR61	50	0.0267264	1.31675	1.39466	-0.293068	-1.31959	-0.825737	0.0981682	0.0492524	1.25706	0.326187	-0.587123	-0.129532	0.0922635	-0.151904	-0.994392	0.0109959	-0.261213	0.238668	0.101487	0.542408	-0.76044	-0.966217	-0.997915	-0.0606137	-0.128531	0.557936	-0.140168	1.26741	0.68314	0.447141	-0.0265031	0.314376	1.11426	1.29601	0.411074	-0.472686	-0.0673451	-0.167812	0.187803	-0.258687	0.249245	3.01438	-0.434538	-0.135664	0.929218	0.842552	2.54581	-0.808565
CCND1_50	50	0.862171	0.196179	1.0753	0.332814	-1.12964	0.181161	1.82851	1.48818	1.26812	-0.208845	-0.481211	0.0277419	-0.0396699	-0.332136	-0.283556	-0.210995	0.626404	0.374292	0.11215	-0.0110368	-0.69875	-0.774864	-0.511064	-0.363115	-0.663797	0.210856	-0.21479	-0.326959	-1.08929	1.00439	0.353042	0.739182	0.0767859	2.08356	1.98886	0.453124	-0.524631	-0.110591	0.58566	0.0776808	1.55418	1.20359	-0.679882	-0.238217	-0.292596	0.938896	1.85663	2.90028
EMP1	50	-0.120311	0.198158	0.771309	-0.183168	-1.26356	-0.87783	0.372499	-0.106141	0.483212	0.31856	-0.193706	0.384509	-0.431487	-1.21351	-1.12956	0.00443514	0.61182	0.792398	0.881465	0.10798	-0.987642	-1.10476	-0.424375	-0.653963	1.37249	0.274176	-0.549153	0.328019	0.34856	0.0485051	-0.301248	-0.171643	1.75451	1.04914	1.3621	0.0403352	0.134591	-0.297597	0.313259	-0.616764	-0.52621	2.40829	-0.255654	0.119187	0.264627	0.226091	1.84163	0.222889
EPHA2	50	-0.565598	0.275077	1.16099	-0.934393	-0.492582	0.213439	1.21053	0.947371	0.57282	-1.72962	-0.430622	0.109135	-0.0170036	-0.80671	-0.47425	0.547353	0.384203	-0.649571	-0.380773	-0.16588	-1.32152	-1.47313	-0.970446	-0.260037	-1.60173	-0.197556	-0.910995	-0.186991	0.251493	0.0412436	-0.0235794	-0.144909	2.07043	1.03481	1.41291	-0.741822	-1.22505	-0.405121	-0.851187	-0.47191	0.22401	1.88668	-0.25604	0.0541834	0.111551	0.892563	1.23117	-0.520692
IFITM2	50	-2.02799	0.801896	1.47067	-0.913812	-0.878632	0.933829	2.35332	1.43316	0.125199	-0.437131	-1.11143	-0.342186	-0.281152	-1.64796	-1.54178	-0.932867	-0.66295	-0.40315	0.0249434	-0.28236	-1.30118	-0.942022	-1.62498	-1.43828	0.876419	-0.712763	0.416749	0.102953	-0.280343	0.284154	-0.572491	1.103	1.22298	0.443948	0.178806	-0.57795	-1.5448	-1.21754	-0.58778	-0.668339	1.54572	0.996459	0.114428	0.345408	-0.468403	0.394425	1.41671	-1.14894
IFITM3	50	-1.58149	0.607404	1.39955	-0.403966	-0.648404	0.876648	1.98338	1.33031	0.994139	-0.0734441	-0.702535	-0.171972	0.149673	-2.2572	-1.85043	-0.640423	-0.509577	-0.212908	0.337266	-0.0312032	-0.999901	-0.549741	-1.23094	-0.92047	0.305304	-0.298117	0.298655	0.441034	0.170226	0.424134	-0.195298	1.03632	1.72888	0.659957	0.254217	-0.406277	-1.1524	-0.63759	-0.271304	-0.0617656	1.33194	0.914971	-0.150585	0.323764	-0.355149	1.35739	1.46206	-1.00353
ITGB4	50	-0.48106	0.479041	-0.100313	-1.08065	-0.233545	0.29589	-0.151745	-0.232425	2.03298	-0.750781	-0.932872	-0.931803	-0.794556	-0.250158	-1.20366	0.343999	-0.800768	-0.879889	-0.216869	-0.158887	-0.824039	-0.359846	-0.00939292	-0.889885	-0.15052	0.351801	1.15058	-0.454725	0.474966	-0.614973	-0.436428	0.185634	2.76314	1.59888	2.43664	-0.624175	-1.13547	-0.779838	-0.548291	-0.15045	-0.334285	-0.20508	-0.469112	0.817802	-0.378902	0.415379	1.4627	-0.568737
LGALS3	50	-0.71431	0.0241355	-0.28616	-0.632163	1.11478	1.36032	-0.784634	-0.0848494	0.895663	-0.892106	-0.409031	0.0111468	-0.261128	-1.42616	-1.10537	-1.05184	-1.55548	1.01179	0.86477	-0.944229	-2.18513	-1.68469	-0.180439	-0.681969	0.536776	-0.317245	0.504445	-0.517968	-0.864988	-0.29329	-0.610217	0.953338	1.89795	1.21602	2.27922	-0.391091	-0.86357	-0.171058	-0.37897	-0.0907626	0.589663	-0.273921	0.621289	0.34202	-0.098115	0.724816	1.46226	-1.15486
MYOF	50	-1.03849	1.23462	0.49335	-1.00185	0.858057	0.644879	-1.03127	0.402516	1.21372	-0.240008	-1.15491	-0.656878	0.267534	-1.48945	-1.816	-0.423093	-0.689876	0.385648	0.691528	0.0399546	-0.862124	-1.266	-1.37482	-0.973297	-0.728252	0.427131	0.07611	0.811886	-0.146422	0.185032	-0.44572	-0.0611756	1.79758	1.05927	0.10893	-0.252821	-1.70265	-1.32637	0.185401	0.111133	-0.0511249	0.802051	-0.103239	0.468089	0.168827	0.991214	1.68468	-0.462059
PLAU	50	0.356608	0.0314982	0.18514	1.14881	-0.152858	0.555594	-0.761532	-0.178354	3.11644	-1.23442	-0.214983	0.384001	0.663511	-0.516128	-1.04923	-0.380095	-0.409748	1.30324	1.21318	-0.0657464	-1.1209	-0.774675	0.39808	-0.0179359	-0.913928	1.11243	0.842788	0.0883243	-0.657487	0.428062	-0.360476	1.50973	0.562077	0.746825	0.100491	0.263732	-0.939522	-0.0745462	0.811746	0.079614	-0.283489	0.297948	0.817971	-0.336873	-0.319621	0.936532	1.80208	1.17224
PTGES	50	1.5389	-0.479551	0.365847	0.926821	1.01299	1.78249	-0.539618	-0.216326	2.32865	0.733876	-0.414645	-0.495197	-0.419112	0.184994	-0.539618	2.96629	-0.447326	-0.13535	-0.0942414	-0.396092	-0.539618	-0.539618	-0.539618	-0.539618	-0.539618	-0.105311	0.473226	-0.539618	-0.382789	-0.508701	-0.210246	0.02551	1.5209	1.34519	1.23795	-0.364986	-0.539618	-0.151674	-0.539618	-0.539618	-0.377355	-0.0389537	-0.356992	0.0412876	-0.539618	2.09999	0.872919	1.34682
RAB27B_50	50	0.039997	2.00579	2.04019	-0.27207	0.258252	0.348328	-0.279575	-0.339271	0.577399	-0.713545	-0.658426	-0.69792	-0.68507	-0.547786	-0.686276	0.444376	-0.624952	-0.630709	-0.531677	-0.677876	-0.585233	-0.569778	0.53651	-0.490473	0.0708927	0.175417	-0.681173	-0.417798	-0.667159	-0.534712	-0.0934247	-0.174737	4.53801	-0.601818	-0.507779	-0.68239	-0.67638	-0.329899	-0.664814	-0.464096	-0.50412	-0.55626	-0.325528	-0.229962	-0.546776	-0.446799	1.09754	2.46058
S100A10	50	0.562066	-0.454815	0.196595	0.973784	0.732935	0.828656	0.827811	0.773932	1.75422	-0.222152	-1.37591	-0.499076	-0.760781	-0.854986	-0.589228	-0.843735	-1.0849	0.267689	0.00622741	-0.431021	-1.94236	-1.37425	-1.0251	-0.674739	0.670387	0.0787314	-0.989284	-0.537643	-0.132297	-0.408595	0.757734	0.727082	1.40926	1.66233	1.7683	-0.669186	-0.812525	-0.47387	0.0784605	0.0237227	0.740338	1.95978	-0.930464	-0.640383	0.0196581	-0.324835	1.75044	0.919872
S100A16	50	0.217516	0.127019	0.748291	0.0987487	0.58273	1.20966	1.22838	1.02183	1.63679	-0.309468	-0.711139	-0.419216	-0.42462	-1.17373	-1.35615	-0.1329	-0.263077	-0.0144677	-0.238779	-0.408306	-1.32518	-1.02893	-0.258994	-0.560336	-0.372378	-0.628788	-0.588916	-0.455934	-1.14815	0.143658	-0.487974	0.699096	1.85104	0.47947	0.906378	-0.646974	-0.910917	-0.744518	-0.287084	-0.0154957	0.52755	1.09864	-0.4949	-0.289206	-0.422913	0.24368	1.40156	0.622389
SLC16A5	50	1.39652	-0.192111	-0.20852	0.164454	-0.559178	-0.267805	0.145704	-0.135335	-0.326044	-0.691096	-0.764729	-0.844023	-0.240117	-0.803432	-1.22486	1.03887	-0.884449	0.0922213	0.247498	-0.799412	-1.20479	-1.01778	-1.25201	-0.971835	-1.13506	-0.317671	-0.127146	-0.557433	-0.293777	0.580835	0.571551	-0.528495	1.14196	0.982622	1.677	-0.156993	-1.07361	0.424064	0.0395459	-0.319356	-0.783415	-0.254839	-0.655877	-0.400928	-1.05863	2.02001	0.810145	1.57922
TACSTD2	50	-0.213156	-0.411611	-0.168586	2.1459	0.0404396	0.48266	0.312223	-0.0825042	1.07252	-0.676338	-0.849143	-0.676574	-0.756868	-0.887815	-0.950991	-0.376334	-0.656258	-0.860615	-0.70331	-0.844376	-0.956258	-0.714904	-0.826	-0.177727	0.341386	-0.160979	-0.365475	-0.873315	-0.950671	-0.278046	-0.687723	0.0287851	2.55967	1.14714	2.4111	-0.919562	-0.9642	-0.801106	-0.472527	-0.717194	-0.0930036	-0.880698	0.0236497	0.407215	0.232579	0.0828391	0.882069	0.0219395
TGFBI	50	-1.05359	0.803653	1.59455	-0.210425	1.27455	1.78935	1.0497	2.06736	1.08194	-1.77901	-0.938488	-0.181727	0.0886168	-0.614578	-0.652364	-0.682053	-1.02297	0.467015	0.261298	-0.257999	-1.39709	-1.92828	-1.67124	0.0388523	-1.43995	0.629918	1.10082	0.811622	-0.641517	1.4063	-1.31486	0.817973	0.0954174	0.698083	0.0272336	-0.481957	-1.25139	-1.21737	-0.0374286	0.218599	1.0302	0.338911	-0.245426	0.0996348	0.614943	0.998046	1.6666	-0.101492
TGFBR2	50	-0.506531	0.687962	1.13813	-1.05908	-1.71975	0.355297	1.17965	0.940907	1.0554	-1.19673	-0.961056	-0.459264	-0.159283	-1.92196	-1.48332	-0.255608	0.182345	0.373368	0.720516	0.701387	-0.746995	-1.4014	-1.03029	-1.33354	-0.0131299	0.215174	-0.045971	-0.0182086	-0.330413	0.0329354	0.0984784	0.46639	1.66526	0.580628	-0.17691	0.122436	-1.37463	-0.736616	-0.15675	-0.248997	0.619975	2.21963	-0.659467	0.309606	-1.17757	1.08507	1.23195	-0.236535
YAP1	50	-0.665356	0.968657	0.821224	-0.765055	-1.4821	-0.256489	1.17077	0.797552	1.03873	0.433659	-1.23589	-0.89153	-0.24486	-0.206948	0.587761	-0.128931	-0.332411	-0.463023	-0.161198	-0.00808064	-0.750457	-1.49809	-1.01741	-0.78106	-0.72795	-0.0970371	1.01701	0.673509	1.65659	0.446928	-0.0842831	-0.162821	2.07679	0.675113	0.731497	-0.730925	-0.900065	-1.04794	-0.483905	-0.642581	0.870669	1.26924	-0.80814	-0.144059	0.00259464	1.0673	1.83781	0.0403257
ASCL1	50	0.279229	-1.47509	-1.52321	2.78094	1.50831	1.23687	0.327231	0.715386	-1.17497	0.262477	0.690936	1.05525	0.67824	-1.43537	-1.53028	-0.900887	-0.0526794	-1.28406	-1.34908	0.756332	0.8734	0.569552	0.493578	1.37744	-0.156628	0.93116	1.34793	1.09143	-1.47662	0.860901	0.0897393	0.908838	-1.55368	-1.51354	-1.55368	0.746342	0.55505	-1.43873	-1.4729	-0.571127	0.303475	-1.14237	0.827409	0.719638	0.733949	-0.165129	-1.42211	1.21758
BEX1	50	0.10461	-1.48779	-0.392367	0.875079	-1.4716	-2.11434	0.664176	0.651594	1.02247	0.805324	0.948263	1.16147	0.712133	-0.348122	-0.289468	-0.375102	0.815552	0.453284	0.333584	0.931253	0.230885	0.373964	0.556574	0.550592	0.357057	0.707401	0.124654	0.541759	-1.8035	-0.0306687	0.705947	0.797907	-1.90142	0.764271	0.920409	0.206309	0.43181	1.16118	1.42603	0.532144	0.246951	-0.140143	0.447421	0.373202	0.402431	-0.418896	-0.994955	-1.3178
BSN	50	0.209617	0.472557	0.163782	-0.449932	1.41772	0.58329	-0.438827	-0.431628	0.67329	-0.0202116	1.4137	0.798455	0.861129	-1.36277	-1.67672	0.366388	2.14028	0.626884	0.423155	1.30118	0.637213	-0.331222	1.4208	0.711803	-0.441117	0.391676	-2.02663	1.93922	-0.357106	1.01827	-0.545199	0.0401609	-1.16217	0.373087	0.543499	0.572634	-0.105234	1.39453	-0.114407	-0.00171525	0.452188	-0.824579	0.797243	0.354245	0.330843	-0.362492	-1.53064	-0.807323
CELF3	50	0.852606	-0.615028	-0.537649	0.508618	1.70188	1.56642	-0.0930829	-0.996211	0.310895	-0.399992	0.49782	0.38179	0.129161	-1.40272	-1.6811	-0.20244	0.498961	0.276101	-0.0179195	0.719046	-0.326337	-0.457902	0.614013	-0.341335	-0.453497	0.00269028	-0.338726	0.331836	-1.5398	-0.318979	0.100538	-1.01333	-1.69908	-0.53116	-0.70503	-0.266902	0.00438619	0.654493	-0.0483097	-0.570796	-0.42321	-1.27241	-0.240175	-0.418556	-0.0420407	-0.709114	-1.3034	-0.116036
CHGA_25	50	-0.416514	0.353595	0.640443	1.61637	-0.87869	-0.842702	-0.663753	1.14989	1.08043	0.253163	1.05866	1.63312	0.844688	-1.68435	-1.74037	-1.08279	-0.85927	0.129912	0.163764	0.825267	1.7963	1.27823	0.415351	0.280443	-0.0673133	0.00818727	0.569733	0.2245	-1.50586	0.162544	1.77996	0.0515019	-1.76409	-0.0162609	0.012053	0.498588	-0.0934479	1.39346	0.421287	0.862115	1.54476	0.151503	-0.0208618	0.0221745	-0.0364626	-0.578673	-1.79248	-1.17409
CHGB_25	50	0.205302	1.08539	0.155262	1.8807	1.27327	1.09663	-0.77418	0.21454	0.293905	0.22199	0.183845	0.612132	0.0633068	-1.31234	-1.66513	-0.035274	0.573925	0.118729	0.246081	0.821494	1.30505	1.05413	-0.103461	0.437994	1.13722	0.510631	0.923552	1.00731	0.408231	-0.292461	1.42186	0.259633	-1.61203	1.55917	1.5363	0.129839	0.109819	0.121108	-0.115023	0.286143	1.79142	0.860233	0.910239	0.534691	-0.0428623	-0.663979	-1.43715	-0.736349
CRMP1	50	-0.49823	-0.110985	0.385385	1.44381	0.528884	0.471577	0.994756	0.980956	0.0914787	-0.460052	1.31004	1.53481	1.15753	-0.99567	-0.668449	-0.774156	0.191315	0.443127	0.240057	1.27888	1.07983	0.904909	1.06906	0.835457	-0.938504	0.694899	-0.244235	0.00258491	0.294922	-0.224477	-0.209706	0.0103312	-1.38224	-0.14959	0.0584661	0.407354	1.00239	0.795139	0.719253	0.0866438	0.237309	-1.48464	0.806542	0.63694	1.12851	-0.383265	-1.59185	-0.918644
INSM1	50	2.61564	0.0597749	-0.429568	3.29716	-0.460906	-0.579017	0.260493	-0.794655	-0.49224	0.805244	1.31376	1.89683	1.29566	-0.490712	0.0896644	-0.741638	0.385793	0.561105	0.102221	1.21098	0.668515	0.325079	1.65128	0.839891	0.24207	-0.0546102	0.59015	0.931243	-1.58469	0.600747	1.58093	0.682737	-1.64358	-1.36819	-1.36007	0.783625	1.3011	0.743408	-0.156559	-0.64585	0.0664765	-1.42081	0.508489	0.491014	1.49471	-0.866116	-1.23861	-0.230688
KIF1A	50	0.451478	-0.058436	0.848825	0.845915	-0.433063	-0.804863	0.847724	0.559879	-0.179339	0.0273651	1.51703	1.73112	1.13391	-0.267066	-0.297948	-0.443841	0.680381	0.214963	-0.056322	1.05511	-0.00485963	-0.248117	0.965574	1.18604	-0.477814	0.923904	-0.159536	0.596646	-2.43674	0.481723	0.442697	0.334787	-2.41783	-0.153904	-0.0797561	1.07397	0.757253	0.214158	0.00290479	0.604904	-1.18058	-2.19815	0.760217	0.642198	1.41613	-0.498596	-1.48615	-1.06246
KIF5C	50	-0.322072	0.153552	-0.097634	0.0846487	0.902259	0.554242	-0.0350167	-0.215759	-0.347711	0.103387	-0.202551	-0.528282	-0.780212	0.482294	0.623322	-0.88536	-0.714767	0.681315	0.474972	0.432494	1.29253	0.670275	0.513512	1.28598	0.563704	0.413778	0.119258	0.949841	-1.08744	0.0299718	-0.248662	0.363319	-0.808687	0.564465	0.424801	0.663454	1.27396	0.0340536	-0.464785	0.624301	-0.736347	-0.502822	1.02146	0.900487	0.450764	-1.35669	-2.21607	-1.07289
MYT1	50	0.695152	0.694561	0.970975	-0.273582	0.679341	0.403032	-1.57636	-0.1907	-0.649827	-0.432038	0.841981	0.725103	0.601329	-1.30729	-1.62399	0.201276	0.624856	0.957449	0.659278	0.29041	1.64356	1.22804	0.19246	0.349312	0.511443	0.879563	0.164745	1.02371	-1.73938	0.492257	0.358692	-0.125765	-1.79705	0.897153	0.889592	0.701928	1.44148	1.84543	0.736063	0.208944	0.176801	-0.838407	0.489895	0.307207	0.0545026	-0.88553	-1.57431	-0.0926125
RTN1	50	-0.0893944	-0.803074	-0.932648	0.0786995	-1.33668	-1.64877	0.843448	0.00314972	-0.553019	-0.872947	-1.57784	-1.47243	-1.48133	0.610152	0.730021	0.272524	1.21227	0.888087	0.829155	-0.333814	1.52523	1.46015	1.07529	-0.148051	-0.364028	0.948539	-0.257643	-0.200688	-1.56433	-0.935296	-0.0632729	-0.439006	-1.25027	0.319174	1.01347	1.10803	1.30819	-0.816648	0.817972	1.61387	0.543894	-1.03638	0.0598193	0.306065	0.0472821	-1.07937	-0.551021	-0.549944
RUNDC3A	50	1.01093	0.0155435	0.365803	2.63103	1.09829	1.09854	-0.199932	0.56353	1.43932	-0.0134207	1.33093	1.34209	1.03862	-1.55563	-1.59038	-0.631204	0.879072	1.40692	1.44845	1.43783	1.97108	1.60483	0.50689	0.759401	-0.649326	1.36703	0.790173	0.982447	-1.34604	0.57035	0.788387	0.560554	-1.76586	1.0398	1.52702	0.701682	0.0981758	1.51622	0.408571	0.0741147	0.27926	-0.687839	0.362059	0.0829493	-0.685879	-0.217829	-1.20797	-0.321809
SCG3_25	50	-1.72255	0.0586974	0.450536	1.06373	0.769057	0.794597	-0.00882076	1.05815	0.151578	-0.131138	0.497083	0.75878	0.266927	-1.79411	-2.17698	-0.328006	0.164247	0.136591	0.346922	0.114893	1.70427	1.29616	0.611876	1.02784	0.988525	0.673186	-0.320621	0.699902	-2.12947	0.654137	0.719729	1.14907	-2.28239	0.524113	0.709453	0.408905	1.5934	0.59826	1.0429	0.731132	0.845277	-1.29973	0.592201	0.679437	0.621018	0.0274099	-1.69895	-1.18355
SYP_10	50	2.34784	-0.859628	0.461141	4.12494	0.411746	0.984964	-0.0543301	1.00803	0.197524	-0.28609	0.590316	1.85141	0.165998	-0.402676	-0.386672	-0.658939	1.45866	0.61816	0.464736	0.631342	0.996077	-0.188247	-0.590131	-0.485528	-0.181069	0.355167	-0.0722508	0.859788	-0.109274	1.43675	0.146315	0.18187	-1.48395	1.35581	1.53613	0.68651	-0.255482	1.33765	0.586525	-0.298113	-0.960739	0.282885	0.257366	0.0138723	-0.496119	0.466518	-1.55969	1.34471
SYT11_25	50	1.07751	-0.355979	0.178071	2.59564	0.626562	1.20925	1.15721	0.576296	-0.355785	-0.0786866	0.560442	0.901063	0.129832	0.322321	0.689574	-0.00372522	1.96033	0.795922	0.470268	1.78684	-2.01555	-2.23938	0.837615	0.362673	-1.01094	0.942364	-0.534052	0.433831	-0.835291	-0.878916	-1.29494	0.890122	-0.436595	0.615071	0.702343	0.782003	2.11686	-0.581098	-0.233843	0.0167477	-0.325953	-1.43934	0.374223	0.446517	-0.0540152	-0.373911	-0.723021	0.329754
TAGLN3	50	1.08861	0.085077	0.830995	0.195297	-1.06633	-1.20132	1.01857	0.510897	-0.188752	0.9938	1.52892	1.72252	1.12111	1.04997	0.763173	-0.788627	-0.691089	-0.110016	-0.250747	0.987648	0.6602	0.733091	0.308096	0.28392	0.83772	0.853612	-1.05808	0.566075	-1.748	-0.039092	-0.921605	0.765658	-1.27058	-0.35355	-0.571446	1.06549	2.56706	-0.201865	0.845141	0.556334	0.120108	-1.47809	0.341294	0.402926	0.420681	-1.76238	-1.55409	-0.378376
FAM57B	50	1.0608	0.1134	0.518023	0.668889	-0.976302	-1.23841	1.34194	-1.07785	-0.623083	-0.479612	1.22859	1.27598	0.622789	-0.299086	-0.77562	0.567572	0.406698	0.211975	0.059113	1.10864	-0.345338	-0.341445	1.44874	0.0772643	1.20463	0.367768	-0.909124	0.948526	-1.34919	-0.620796	-0.758266	-0.292275	-1.29463	-0.854373	-0.794861	0.787492	2.27441	1.71825	0.614938	0.88603	-0.487505	-1.23044	0.300394	0.262744	-1.10851	-0.487136	-1.06363	0.336709
TMSB15A	50	-0.600375	-1.41593	-1.8621	0.864316	-0.79592	-0.93006	0.603037	-0.215591	-0.575381	1.16923	0.821067	0.955192	0.83086	0.769835	1.37375	0.589912	0.781545	0.83659	0.656871	0.783859	-0.292275	0.217706	1.46601	0.174426	1.00161	0.925626	-0.500436	-0.0463135	-0.904389	-0.483664	-0.286743	0.74069	0.560616	-1.09778	-1.03469	0.693602	1.93544	0.784537	1.08741	0.710535	-0.831963	-1.59164	0.409848	0.487973	0.293498	0.534771	-1.07118	-1.41045
TMSB15B	50	1.1437	-1.27448	-0.873336	1.20994	-0.586869	-0.746339	-0.21838	-0.829034	-0.343827	1.25494	-0.0695652	0.0581013	-0.0757773	0.234447	0.866668	-0.559006	0.749883	0.5213	0.616824	0.0191314	-0.414728	-0.184449	0.700684	-0.168694	1.59848	0.537127	-1.13991	0.355169	-0.694147	-0.731558	-0.645413	0.901758	-0.593767	-1.37857	-1.43245	0.212238	2.6643	0.937863	-0.639042	0.47218	-1.37197	-1.63813	0.374811	0.384079	0.723086	-0.132435	-1.13431	-0.171125
SEZ6_25	50	-0.359943	0.65838	1.14069	2.13861	1.27393	1.10084	-0.150362	0.87402	0.0914774	-0.0558221	1.53615	1.59735	1.09417	-1.52583	-1.73334	-0.672199	0.354804	-0.618405	-0.617211	0.954965	0.898787	0.345616	2.43418	0.886352	-0.364082	1.76258	0.110746	1.26688	-1.13538	0.228113	-0.414313	0.71599	-1.54854	0.345629	0.78658	0.119937	0.754971	1.62782	-0.447498	-0.272576	0.270582	-1.44828	0.584963	0.479372	1.1126	0.0629492	-1.34604	-0.626109
SH3GL2	50	0.780545	-1.30994	-1.69658	1.44522	-1.07164	-0.994764	0.179971	-0.3182	1.02691	0.0922708	1.33511	1.42159	1.12032	0.705029	0.588527	-0.0347511	0.0239717	-0.392067	-0.4514	1.11497	-0.0631463	-0.377464	0.624719	1.46595	0.907897	0.141763	0.697786	0.317296	-1.74391	0.836836	-0.581432	1.29471	-1.50375	-0.694296	-1.06804	2.16078	0.651889	0.293717	-1.70975	2.05768	-0.122295	-1.3705	0.958992	0.88702	1.2059	0.658313	-1.13697	0.192525
SYN1	50	-0.42376	-0.963616	-0.0866669	0.180643	0.211402	0.489812	0.143476	0.824707	0.451116	-0.383767	0.342855	1.213	0.418851	-1.24801	-1.70405	0.381232	1.16316	0.672623	0.498579	1.19134	1.00826	0.793295	0.403572	-0.859187	-1.52224	-0.345606	-0.0986705	0.609818	-0.942196	0.91329	-0.632894	0.391668	-1.55633	0.326035	0.88783	0.166381	0.109042	0.80538	-0.0807624	0.0500888	0.20034	-1.11481	0.494645	0.293975	0.597692	-0.703136	-1.24918	-0.777336
SYT4	50	-0.378931	-1.26789	-0.888068	1.8815	0.567349	0.5136	-0.383342	1.05148	-1.37531	-0.954192	-0.326947	-0.259286	-0.646108	-1.31407	-1.31526	0.202648	0.642453	0.245161	0.0690561	1.39606	1.73593	1.70718	-0.10621	1.09305	0.94226	0.876512	0.0137462	0.259975	-1.0314	1.08062	-0.527511	1.64665	-1.40931	-1.12117	-1.35798	0.594537	0.380858	-0.458642	0.863278	-1.0719	1.3061	-0.890379	0.467976	0.189702	1.08272	-1.22931	-0.678818	-0.0893931
TFF3	50	-0.727586	-0.856729	-1.36287	1.69613	1.13352	1.14878	-0.625535	1.19376	-0.854632	0.269875	-0.0330614	0.382355	-0.24595	-1.19946	-1.35979	-0.543423	-0.0483279	-1.45223	-1.27632	0.566983	2.56117	3.10391	-1.37844	1.14977	-0.502798	-0.299472	1.26769	0.619326	-1.54989	1.1275	-1.15379	1.63509	-0.734586	-0.891572	-0.9227	1.00673	1.19481	-1.5324	-1.45776	0.217813	0.690194	-0.575544	0.418166	0.410591	0.259939	1.55471	-0.0347614	-0.155685
SLC25A37	70	-0.172885	-0.490652	-0.863914	-0.375158	-1.12165	-1.17294	-0.348459	-1.00717	-0.235108	0.102375	-1.0531	-1.14859	-0.970033	0.239483	0.325617	-0.547174	-0.608082	-1.05054	-0.837843	0.0713003	-0.635462	-0.647162	0.121994	-0.49673	1.66982	-0.163388	0.998063	-0.45978	2.07872	-0.0728648	-0.167177	-0.202919	0.375531	-0.356829	0.634662	-1.02217	-0.811903	-0.155369	-0.663234	-0.895869	-0.434508	0.956738	-0.0832914	-0.353092	-0.553942	-0.870202	-0.331379	-0.148122
TC2N	70	-0.944818	-1.53155	-1.45203	-0.735101	1.59633	0.940989	-0.517317	-1.36351	0.787886	-0.416098	-1.83659	-1.99193	-1.35938	-2.00243	-2.23233	0.0925409	0.0458968	0.237939	0.263164	-0.611148	0.625314	1.54205	0.968785	0.639996	1.23582	0.0676878	0.805516	-0.930578	-1.83551	-0.921478	0.338125	-0.794216	0.795362	-1.11405	-1.51731	-0.309385	-0.937462	-1.89622	-0.32757	0.667001	0.0261642	-1.30908	-0.413311	0.185054	1.46749	1.50388	0.753828	-0.70966
TRIM33	70	-3.4094	1.21192	-1.55456	-3.33412	-0.32476	-1.89793	-1.01292	-0.942279	-1.50346	0.869357	0.748943	0.598578	0.31941	-0.428686	-0.0249031	-0.44433	-0.434911	0.834397	0.816912	0.331531	0.0821873	0.349343	1.99379	0.041275	0.947817	1.28136	0.0904832	0.844921	0.542823	-1.07281	0.0567856	-0.889403	-0.455607	-0.938568	-0.999931	-0.436371	0.543298	0.0796998	-0.554948	0.16242	-1.01128	-1.33524	0.983784	0.952698	-0.546901	-1.19324	-1.76443	-2.92372
AR	70	0.343637	-0.471133	0.838835	-0.733786	-0.79148	1.45165	2.00671	1.73836	-0.562047	-0.685495	-0.75665	-0.694133	-0.564626	-0.391293	-0.455263	0.42597	-0.609819	1.93433	1.69691	-0.276989	-0.783874	-0.701269	-0.692371	-0.685662	-0.851255	-0.586851	0.248933	-0.587771	-0.772819	0.894328	-0.170147	-0.164312	2.23461	-0.783545	-0.804725	-0.0852398	-0.772838	0.270253	0.711697	0.164153	0.866814	-0.558656	-0.701788	-0.646399	-0.741489	0.771174	-0.351876	0.522261
ARHGAP8	70	6.20192	0.116958	-0.377397	0.152211	-0.141748	0.0900643	-0.222534	-0.307262	-0.0350093	-0.377397	-0.115477	-0.284623	-0.208461	0.208828	-0.323219	0.81754	-0.328812	-0.266766	-0.377397	-0.377397	-0.215676	-0.377397	0.0955583	-0.377397	-0.377397	-0.317603	-0.137862	-0.147024	-0.377397	0.00462165	-0.270297	-0.293018	-0.289969	-0.264869	0.610241	0.244589	-0.34038	1.04062	-0.377397	0.206287	-0.291319	-0.377397	-0.328749	-0.292369	-0.250155	3.3434	-0.0533289	7.28572
CATSPERB	70	0.768298	-0.422509	-0.803642	-0.681057	0.540635	0.0234475	-0.505319	-0.723211	0.407033	-0.535176	-1.0433	-1.07506	-0.994323	-0.347554	-0.992637	2.24648	0.712682	-0.315474	-0.155657	-0.840197	-0.490244	0.116443	-0.0885912	-0.495661	-0.166939	0.0801403	1.77794	-0.833649	-0.970047	-0.508173	-0.306436	-0.564359	0.244287	-0.927064	-0.949806	-0.776773	-0.983792	-1.01265	-0.0208814	-0.323973	0.490445	-0.246825	-0.631529	0.00975679	1.38909	2.03637	0.992851	1.59046
CCND1_70	70	0.862171	0.196179	1.0753	0.332814	-1.12964	0.181161	1.82851	1.48818	1.26812	-0.208845	-0.481211	0.0277419	-0.0396699	-0.332136	-0.283556	-0.210995	0.626404	0.374292	0.11215	-0.0110368	-0.69875	-0.774864	-0.511064	-0.363115	-0.663797	0.210856	-0.21479	-0.326959	-1.08929	1.00439	0.353042	0.739182	0.0767859	2.08356	1.98886	0.453124	-0.524631	-0.110591	0.58566	0.0776808	1.55418	1.20359	-0.679882	-0.238217	-0.292596	0.938896	1.85663	2.90028
CIITA	70	-0.450225	-0.0141736	-0.309083	-1.49569	-0.430439	-0.331477	-0.797517	-0.647387	1.48227	-1.20039	-0.74505	-1.19903	0.127241	-1.61707	-1.79378	-0.139373	-0.79765	0.390677	0.752255	-0.600404	-1.21843	-1.06434	-1.51952	-1.3134	-1.64284	-0.345007	1.12623	-0.0761633	-0.776327	0.0191044	-0.922049	0.200142	0.563639	0.571135	-0.159057	0.837769	-1.67786	-1.33193	-0.03334	0.30174	0.443753	-0.236882	0.340316	1.01879	-0.937925	0.595192	1.08716	-0.32191
CREBBP	70	-2.67234	-0.539681	-1.2382	-4.0204	0.241626	-0.499554	-1.35237	-1.32935	-0.673032	-0.461735	-0.0475653	-0.318403	-0.243148	-1.27857	-1.16485	-1.2774	-0.666776	-0.654813	-0.785301	-0.0379417	0.0523354	-0.044339	0.108068	0.160989	-1.54472	-0.219134	0.183729	-0.0724156	0.157926	-0.338291	-0.482677	-0.983598	0.449103	-1.18956	-1.23278	-0.360138	-0.241733	0.282256	0.0161416	0.0979615	-0.39643	-0.955179	0.483931	0.462473	0.248451	-0.234191	-0.448176	-3.66573
CSDE1	70	-4.2591	0.241342	-0.652221	-2.4954	-1.13405	-1.53923	0.0651173	0.896746	-0.191966	1.12675	1.46779	1.79667	0.939013	0.717326	1.32861	-2.33574	-1.65851	1.14128	0.627645	-0.227277	0.790631	2.17653	0.708558	0.269015	1.65643	0.300823	-0.427722	-0.86138	0.552044	-0.679028	-0.792088	-0.146527	0.534332	-0.104212	0.318248	-0.387576	1.28573	0.0659684	0.171991	-1.1346	-0.617024	-0.169274	0.289875	0.314498	-1.04463	-1.59457	0.0667715	-4.00911
CYLD	70	-1.37584	-0.946321	-0.426595	-1.86867	-1.37591	-0.760212	-0.867566	-0.29715	-0.0326149	-0.465257	-0.485298	-0.727857	-0.570681	0.785249	1.29396	-0.752117	-1.42166	-0.478561	0.071573	-0.812484	0.220401	-0.127945	-1.03357	-1.4298	-0.558835	-0.540651	-1.26828	-1.02593	-0.51291	-0.450623	-1.13943	0.0801235	0.731892	-0.369084	-0.572848	-0.040241	0.1705	0.225176	-0.521817	-0.690295	-0.0455957	2.17686	-0.206074	0.386434	-1.04273	-1.14008	0.130502	-1.02844
DICER1	70	-3.45235	0.0741491	-0.910607	-3.15521	0.568563	-0.310528	-1.09805	-1.01372	-0.830713	0.129889	0.723708	0.315081	0.440432	-0.452771	-0.440902	-1.1501	-1.40534	0.0087812	-0.124378	-0.0224872	-0.373532	-0.0284916	0.711829	0.17266	-1.28038	0.213195	-0.828925	-0.0135794	-0.405741	-1.56781	0.569814	-0.796344	0.079747	-1.47311	-1.56398	-1.22019	-0.18319	0.0326563	0.232131	-0.335139	-0.573875	-1.24678	-0.496423	-0.246038	0.573227	-1.36422	-1.23071	-3.80106
EFNA4	70	2.10682	-0.393609	0.12925	0.845788	-0.747353	-0.767265	1.55737	-0.509959	1.97218	1.09095	-1.02396	-0.913409	-0.938904	1.35082	1.64355	1.23491	0.286734	1.16193	1.18965	-0.00411965	-1.05126	-0.7414	-0.788621	-0.837331	-1.22821	-0.462053	0.098989	-0.828748	1.65854	-0.0813351	-0.539644	-0.659993	0.452289	1.50136	2.18504	0.606035	1.77141	-0.213914	-1.00385	0.32056	-0.676763	1.74998	-0.705898	-0.928052	-1.22821	2.17052	1.08576	1.12011
EPN3	70	1.22129	-0.458018	-0.704731	3.91546	0.386569	0.35293	-0.576014	-0.764787	0.102834	-0.464331	-0.7394	-0.753856	-0.670702	-0.360397	-0.504333	1.29256	0.210448	-0.766583	-0.841402	-0.444244	-0.66857	-0.537709	-0.150604	-0.270697	-0.913392	0.856432	1.74254	-0.182375	0.655864	0.44351	0.707637	-0.558804	1.56767	0.0205479	1.00855	-0.555713	-0.691367	-0.0236257	-0.685322	-0.425218	-0.603761	0.672728	0.0514154	-0.136213	-0.408918	2.93903	0.364318	1.29505
EVPL	70	0.59714	0.277728	-0.785679	0.881519	0.132036	0.0244794	-0.229099	0.31657	1.00431	-0.568875	-0.794466	-0.720933	-0.775414	-0.340047	-0.86005	0.648935	-0.924149	-0.952651	-0.864592	-0.141739	-0.297707	-0.679913	-0.893584	-0.758988	-0.0239422	-0.444473	1.60603	0.593495	-0.461824	0.740566	-0.667308	-0.864131	2.25923	0.64086	1.46944	-0.633164	-0.911799	-0.972311	-0.994827	0.771826	-0.741543	-0.953507	1.44595	1.1937	-0.123449	0.857235	0.435557	0.456305
FHIT	70	3.38396	-0.164086	-0.176266	1.46239	-0.554104	-0.377669	0.467967	0.00408775	0.650807	0.655943	-0.076275	-0.245495	-0.170338	-0.568134	-0.0249456	0.575144	-0.105484	-0.852367	-0.460833	-0.180754	-0.0792564	0.592766	-0.80962	-0.695133	0.228698	-0.183597	0.554362	-0.31531	0.355552	-0.712201	-0.0527826	0.0219658	-0.733088	-0.33479	-0.446557	-0.255385	-0.89102	-0.437178	4.81137	-1.06542	0.527841	3.37444	-0.192457	-0.384143	-0.199351	-1.06542	0.0945547	5.15156
FOXP1	70	-0.81782	1.13312	-0.523019	-2.20824	-0.284868	-0.54535	-1.2438	-0.244549	-1.32384	-0.985522	-0.702917	-0.751079	-0.840909	-1.2776	-0.559975	-1.2141	-1.87741	-1.13113	-0.833375	-0.78779	1.26516	2.13476	0.0131309	-0.225285	-0.195473	-0.633803	0.273248	-0.0798769	-0.939767	-1.29148	0.256638	0.712234	2.25477	0.184569	-0.396035	-0.676953	-1.02128	-1.3841	-1.18316	-1.92094	-0.227799	-2.04127	-0.0687804	0.217827	0.755966	-0.750139	-0.333135	-1.15615
GATA2	70	2.78062	0.438788	0.909672	3.58097	-0.0285478	-0.127846	-1.07166	-0.14312	1.71766	0.520434	-0.922757	-0.89327	-0.994601	1.24679	1.15005	0.865091	-0.509767	0.33394	0.596109	-0.0612401	-1.11804	-1.09333	0.131266	-1.08507	-0.747246	1.30715	-0.840369	1.68838	-0.923454	-0.675184	0.632186	0.371117	3.81277	2.03648	3.29668	-0.424823	-0.410562	1.82986	-0.09218	-0.834592	-0.809323	-0.145672	-0.631027	-0.188916	-0.756945	0.972429	0.582902	0.71342
HERPUD1	70	-2.18531	0.519265	0.844643	-0.888448	-0.865535	0.585535	1.69037	1.5452	0.720616	-1.70865	-0.554839	-0.402025	-0.345651	-0.275338	0.0954508	-2.4282	-1.34454	-0.727746	0.147908	0.340863	0.592353	1.32598	-0.413923	-1.06992	0.0014166	-0.74005	0.358651	-0.733521	-1.06055	0.0228182	-1.58076	0.923897	0.463199	0.70914	0.83264	0.268028	0.809941	0.0593588	-0.5786	-0.224947	1.20907	1.85896	-0.0308071	0.849221	-0.936127	0.800566	1.04678	-2.11675
HOXB13	70	3.62195	-0.377458	-0.561855	0.379686	2.41412	2.30756	-0.622263	-0.622263	3.23372	-0.622263	-0.584632	-0.595759	-0.598047	1.04822	1.61924	1.74184	-0.56704	-0.559283	-0.622263	-0.604891	-0.622263	-0.508122	-0.622263	-0.622263	-0.622263	1.9816	2.31631	-0.622263	-0.622263	1.9182	2.70762	-0.456413	0.856901	-0.432997	-0.587814	0.929799	-0.622263	-0.603608	-0.622263	-0.622263	-0.622263	-0.424409	0.0681867	-0.309582	-0.622263	-0.488318	-0.0711584	3.18964
KLK3	70	3.6755	-0.114494	-0.257275	0.559929	-0.131329	-0.257275	-0.257275	-0.257275	-0.257275	-0.257275	-0.0953971	-0.0653726	-0.112933	-0.0836641	-0.257275	1.29978	-0.257275	0.546635	0.211151	0.0356555	-0.257275	-0.257275	-0.211185	-0.102069	-0.257275	-0.257275	-0.257275	-0.227583	-0.257275	0.349656	-0.216142	-0.257275	-0.240445	0.173239	-0.0533354	0.0658554	-0.228877	-0.00186402	-0.257275	-0.257275	-0.224209	-0.0303998	-0.146494	-0.224612	-0.257275	0.0924327	-0.168132	5.8992
KLK4	70	0.200813	-0.15182	-0.453662	-0.442335	0.0860039	-0.247992	-0.453662	-0.453662	0.288698	-0.453662	0.0968102	-0.000367388	0.0251595	0.444235	-0.453662	2.39387	-0.417311	4.45859	4.19021	-0.397124	-0.417189	-0.453662	-0.241274	-0.442577	1.09935	-0.262341	-0.453662	-0.396165	-0.453662	0.430471	0.162208	-0.437748	-0.048428	1.64895	0.897987	-0.104722	-0.439718	1.54583	-0.453662	-0.453662	0.0667263	0.369964	-0.184233	-0.215358	0.139499	-0.366135	0.00270639	1.16645
LMAN1L	70	4.56259	0.0421386	-0.221588	-0.326047	0.135575	-0.326047	-0.326047	-0.326047	-0.132005	-0.326047	-0.261078	-0.234725	0.00523896	0.900805	-0.326047	5.62847	-0.0412792	-0.326047	-0.0639729	-0.147139	-0.0718319	-0.326047	2.09988	-0.326047	-0.326047	-0.326047	-0.231155	-0.326047	-0.217023	-0.0109211	0.228844	-0.242997	-0.069192	-0.326047	-0.207333	-0.221728	-0.253303	-0.261778	-0.326047	0.0232461	-0.326047	2.08534	-0.326047	-0.159083	-0.0763571	-0.170485	-0.142473	7.29137
MAPKAPK3	70	-0.728737	0.624522	0.73255	-0.302934	0.0992308	0.431731	0.692375	0.221203	1.46871	-0.732711	-0.240717	-0.206501	-0.0531906	-1.48445	-1.56227	-0.167623	-0.517883	0.620111	0.764791	-0.668523	-0.661213	-0.364039	-0.88952	-0.422173	-0.401958	-0.518171	2.21248	-0.107229	-0.640839	-0.00476367	-0.272035	0.684315	1.03748	0.711635	0.777845	-0.291775	-1.45834	-0.349974	0.634942	-0.596618	0.543874	1.57214	-0.15854	-0.108247	-1.44357	0.819898	1.52564	-0.0869854
MMP2	70	-0.696068	0.920061	0.966844	-0.863971	-1.13491	-0.65591	-0.211865	0.0212693	1.77876	-0.236742	-0.268691	0.364907	1.12102	-0.084105	0.506644	-0.25431	0.229281	0.196611	1.30822	-0.034995	-0.479396	-1.27244	-0.763691	-1.04603	-0.293781	0.54335	0.0774602	0.721151	-0.567014	0.0357284	0.213137	-0.0301576	2.26262	1.26378	1.19863	0.399339	-0.720868	-0.201723	0.393514	-0.204837	0.192224	0.636532	0.198676	1.04629	0.128292	0.321708	3.00733	-0.445282
MYCN	70	0.755959	0.671606	-0.492059	-0.660485	-0.622655	-0.542769	-0.534611	-0.715188	-0.286528	0.845023	-0.666632	-0.399626	-0.627207	1.10906	0.875111	0.497299	-0.503058	0.31139	-0.075473	-0.455635	1.54895	2.06815	0.742778	-0.625582	5.66253	0.347581	-0.184826	0.672192	-0.612561	-0.58019	2.32523	-0.121064	0.34763	0.6581	0.747056	0.207762	0.26675	-0.153524	1.76751	-0.116138	-0.702482	-0.626005	-0.0268467	-0.322472	-0.703354	-0.707941	-0.601418	0.375235
MYH9	70	-2.68729	0.230527	1.58903	-1.96439	-0.032822	1.128	0.816999	1.37509	1.65418	-0.819111	-0.650007	0.582155	0.166991	-2.30874	-2.21667	-1.98968	0.336624	-0.906112	-0.593789	0.38746	-0.984203	-2.05055	-1.34638	-0.349536	-1.09955	-0.638681	0.232721	0.959718	-1.15232	0.763215	-0.573567	-1.26617	1.82543	-0.0449327	-1.0036	0.0594688	-1.50152	-1.77504	-0.516586	0.227628	-0.385712	1.13085	-0.457403	0.0719217	0.959695	-0.511891	0.0412735	-2.64631
NKX3-1	70	1.86842	-0.510652	-0.393847	1.37423	-0.500505	-0.301347	-0.398597	-0.333363	0.0691857	-0.0610516	-0.40684	-0.417918	-0.33142	0.339564	0.0975111	0.681509	-0.381329	-0.588587	-0.533141	-0.294923	-0.488298	-0.073642	0.291174	-0.426547	-0.588587	-0.264978	0.131127	-0.308082	-0.588587	0.132987	-0.14337	1.00029	4.13785	-0.518699	-0.440169	-0.269218	-0.149888	0.123823	-0.588587	-0.588587	-0.327554	0.055372	-0.410097	-0.135011	0.00572155	-0.255258	-0.530484	3.9321
NUP93	70	-1.48524	-0.175111	1.00642	-0.611517	-1.12841	0.0456262	1.20036	-0.0924656	0.983305	-0.211738	0.426305	1.42555	0.930733	2.67214	3.55649	-0.283728	2.27297	0.844193	1.31498	0.576729	-0.182572	-2.11582	0.258717	-0.606291	1.69432	0.802211	-0.392961	-0.704642	0.422158	0.425325	0.0737507	-0.830011	0.198319	-0.299431	-0.452519	0.165904	2.14657	1.4654	1.41427	1.84055	-0.636615	-0.202011	-0.748107	-0.358728	-0.356857	0.54215	0.133902	-0.84268
OPHN1	70	0.727039	-0.994178	-1.43312	-1.85661	0.170259	0.15717	-0.342739	-0.982779	0.34109	-0.303644	-0.246464	-0.198115	-0.164916	0.066192	0.137592	1.17362	0.911653	0.391876	0.513189	-0.654956	-0.0667896	-0.536149	0.739078	-0.24181	-1.24846	0.14944	-0.490056	-1.27073	0.509368	-1.61281	1.1652	-1.60949	2.2248	-1.41575	-1.48459	0.103449	-0.750705	0.851504	-1.16574	0.681914	-1.2194	0.228055	-1.44157	-0.906324	-1.36315	0.25382	-0.561314	0.542934
PAX8	70	-0.100606	1.07688	-0.165958	-0.927969	-0.510365	-0.802981	0.23995	-1.09484	-0.876663	0.101068	0.221342	-0.337327	0.298052	1.59112	1.84296	0.262581	-0.99185	-0.332662	-0.13791	0.120774	-0.985304	-1.00296	-0.930308	-0.76438	1.05	-0.447988	-0.539206	1.66793	-0.959369	-0.384544	1.70431	-0.348344	-0.326502	1.20285	1.32385	0.0754533	-1.03498	-1.01258	-1.03612	-1.00409	-0.551377	0.196872	-1.01023	-1.03684	0.506117	-1.06037	-0.272663	0.987679
PIEZO1	70	-0.20606	1.08008	0.934824	-1.04652	0.415672	0.582887	1.28323	0.701065	0.696757	-0.976844	0.0721887	0.0558866	0.33715	-1.24457	-1.14285	-1.02219	-0.259106	0.0821043	0.260814	-0.28002	-0.384842	-1.21789	-1.29699	-1.24909	-1.7731	-1.0887	-0.474823	0.259548	0.655152	0.543166	1.51175	-0.796147	1.14547	0.797751	0.701328	-0.347932	-1.71698	0.763151	0.793993	0.472721	0.569214	1.12804	-1.13009	-0.227346	-1.07392	0.860814	1.37377	-0.740718
PRR5-ARHGAP8	70	0.928866	-0.660211	-0.660211	0.0775362	1.59455	1.07938	-0.660211	-0.309384	-0.493872	-0.660211	0.355378	-0.0479025	0.1707	-0.660211	-0.660211	4.09907	-0.660211	-0.566776	-0.584875	-0.660211	0.289046	0.734414	1.88659	0.697868	-0.660211	-0.16506	1.95857	0.342007	-0.290612	0.531963	0.654098	-0.447763	0.12695	0.344349	0.319593	-0.526241	-0.351466	3.96496	-0.660211	1.62241	-0.660211	-0.660211	-0.578213	-0.469729	0.567568	-0.660211	2.38464	1.72091
PSCA	70	3.4755	-0.127066	-0.301496	1.35828	-0.315382	-0.367301	-0.433279	-0.433279	-0.310434	-0.433279	-0.433279	-0.317908	-0.433279	0.00874439	-0.433279	1.75731	-0.433279	-0.162543	-0.21393	-0.433279	-0.312333	-0.26682	-0.433279	-0.396491	1.86837	-0.0718547	-0.433279	0.0290826	-0.22857	-0.35282	-0.256769	-0.276643	5.33773	0.0381659	2.12551	-0.433279	-0.433279	-0.392385	-0.433279	-0.433279	-0.433279	-0.433279	0.140927	0.104937	-0.123019	-0.433279	-0.317014	3.67857
RAB27B_70	70	0.039997	2.00579	2.04019	-0.27207	0.258252	0.348328	-0.279575	-0.339271	0.577399	-0.713545	-0.658426	-0.69792	-0.68507	-0.547786	-0.686276	0.444376	-0.624952	-0.630709	-0.531677	-0.677876	-0.585233	-0.569778	0.53651	-0.490473	0.0708927	0.175417	-0.681173	-0.417798	-0.667159	-0.534712	-0.0934247	-0.174737	4.53801	-0.601818	-0.507779	-0.68239	-0.67638	-0.329899	-0.664814	-0.464096	-0.50412	-0.55626	-0.325528	-0.229962	-0.546776	-0.446799	1.09754	2.46058
RB1	70	-2.53324	-0.516778	-0.463058	-2.58198	-1.64025	-1.29531	-1.05886	-0.656358	-1.32188	1.42941	-1.44073	-1.47942	-1.12648	-3.11645	-3.13907	0.44692	0.502461	-0.151518	0.0268064	-0.53362	-1.27635	-1.42266	-0.650786	-3.1605	0.176398	1.81429	-1.27968	-0.0958348	0.565999	-0.74023	0.0456121	0.188968	0.873512	0.696031	0.964132	-1.05548	-0.323431	-0.590165	-0.0185436	-0.360472	-0.61852	0.232671	-0.172912	0.171647	-0.263539	0.267905	0.0772014	-2.33364
RBBP6	70	-2.14039	1.06395	-1.80389	-2.47428	1.84415	-0.426382	-1.06171	-1.84949	-1.62204	-0.111872	-0.287856	-1.20455	-0.587117	-1.22914	-0.695282	0.121975	-1.11281	0.123591	0.261334	-0.353429	1.53234	1.21386	1.27803	1.7308	1.52657	1.01506	-0.908361	0.764361	2.08549	-0.382451	-0.247453	0.0491615	-0.390147	-1.30376	-1.38326	-0.771279	0.767429	0.169582	-0.852216	-0.0886972	-0.444825	-1.77217	0.655742	0.657637	0.811739	0.0968991	-0.942937	-3.20594
RGS10	70	-0.00591059	0.1625	-0.167335	-0.36722	-0.999295	-0.948336	-1.026	-0.357999	1.14276	0.407848	-0.819933	-0.772155	-0.00733343	2.41994	2.51276	-0.30263	-1.41036	0.739688	1.14855	-0.800705	-1.92569	-0.437529	-1.22639	-1.4461	1.61301	-0.722069	0.580258	-0.00493706	0.879263	-0.80495	0.743979	1.04185	1.88887	0.503621	0.203543	0.277112	-0.712744	-0.240833	-0.205521	0.629361	0.63317	0.320765	-0.460703	0.26812	-1.3016	1.24224	1.05245	0.189372
RIPK2	70	-1.66348	0.931985	0.260101	-0.754435	0.211022	0.267731	-0.436793	-0.733482	0.816069	0.417798	-1.01764	-1.01256	-0.267643	-0.579064	-0.187252	0.543216	-1.1717	-0.203771	0.261272	-0.493367	-2.30806	-2.13216	-0.260098	-0.760999	0.490474	0.144711	0.173088	-0.402098	0.650458	-0.19784	0.251275	1.48803	0.697755	0.750686	1.36732	-1.03119	-0.161507	-1.11797	-0.341383	-0.0490962	0.326397	-0.316463	0.175465	-0.0632981	-1.13357	1.48337	1.61991	-0.199024
SLC44A4	70	-0.0631986	-0.830739	-1.37708	1.39021	1.56556	1.53938	-0.483053	0.408999	0.877255	-1.29262	-0.499393	-0.547386	-0.540651	-1.02295	-1.30685	0.412617	0.642901	-0.167672	-0.279961	-0.153001	-1.16306	-0.992376	-0.196074	0.14289	-0.104247	-0.375359	1.32054	-1.25858	-1.32211	-0.598161	-0.269821	0.117319	1.82722	0.420942	0.387027	-1.2011	-0.356405	-1.3694	-1.30715	-0.780701	-1.25101	0.491793	0.90766	0.907753	0.517951	0.900717	1.3329	0.378899
SPDEF	70	1.51004	-0.265663	-0.406353	0.742823	0.385795	0.449464	-0.474921	-0.478841	1.30381	-0.515487	-0.447024	-0.373552	-0.471247	-0.242496	-0.431574	0.321079	-0.415562	0.558271	0.3103	-0.467957	-0.481533	-0.0126928	-0.453029	-0.500068	-0.515487	-0.484217	0.381444	-0.475125	-0.486455	0.124395	-0.478128	-0.428317	2.66386	-0.39989	-0.483885	-0.252939	-0.438962	-0.012852	-0.440046	-0.363881	-0.426592	-0.437025	-0.343404	-0.197086	-0.322905	0.467086	0.545866	0.757349
UPK2	70	2.43342	0.397231	-0.422435	-0.342192	-0.422435	-0.422435	-0.0274625	-0.149692	0.293122	-0.422435	-0.422435	-0.360161	-0.254671	0.49109	0.115172	2.21651	-0.357362	-0.135774	-0.133838	-0.146718	0.0273461	-0.0772384	0.427882	-0.382914	-0.422435	0.232404	-0.357745	-0.219702	0.427207	-0.379039	-0.0144046	-0.422435	0.0188925	3.39274	8.26377	-0.114683	-0.00149647	-0.422435	-0.422435	-0.422435	0.482651	-0.422435	-0.293454	0.0737633	-0.422435	2.09117	-0.120567	3.87612
SEZ6_70	70	-0.359943	0.65838	1.14069	2.13861	1.27393	1.10084	-0.150362	0.87402	0.0914774	-0.0558221	1.53615	1.59735	1.09417	-1.52583	-1.73334	-0.672199	0.354804	-0.618405	-0.617211	0.954965	0.898787	0.345616	2.43418	0.886352	-0.364082	1.76258	0.110746	1.26688	-1.13538	0.228113	-0.414313	0.71599	-1.54854	0.345629	0.78658	0.119937	0.754971	1.62782	-0.447498	-0.272576	0.270582	-1.44828	0.584963	0.479372	1.1126	0.0629492	-1.34604	-0.626109
SYT11_70	70	1.07751	-0.355979	0.178071	2.59564	0.626562	1.20925	1.15721	0.576296	-0.355785	-0.0786866	0.560442	0.901063	0.129832	0.322321	0.689574	-0.00372522	1.96033	0.795922	0.470268	1.78684	-2.01555	-2.23938	0.837615	0.362673	-1.01094	0.942364	-0.534052	0.433831	-0.835291	-0.878916	-1.29494	0.890122	-0.436595	0.615071	0.702343	0.782003	2.11686	-0.581098	-0.233843	0.0167477	-0.325953	-1.43934	0.374223	0.446517	-0.0540152	-0.373911	-0.723021	0.329754
ASXL3	70	-1.12151	-0.26166	-0.277406	-0.120824	-0.475763	-0.926041	0.285403	-0.0464895	-1.50956	-0.301202	0.193211	-0.337934	0.156136	-0.934985	-0.97196	1.0015	1.29776	-1.62051	-1.60255	1.81217	0.518489	0.587985	1.64692	0.0105074	-0.218674	0.443534	0.327268	0.771032	-1.56347	0.96027	-0.566307	-0.655416	-0.826259	-1.29707	-1.39138	1.09055	-0.0338019	-0.360097	-1.11915	-0.577154	0.456	-1.62571	-0.256461	-0.310039	0.483934	-1.36626	-1.52405	-0.24504
BRINP1	70	0.548334	1.61589	1.47294	1.34721	0.117312	-0.166207	-1.15966	1.95266	0.125747	-1.00606	1.03235	1.34752	1.00694	-0.718301	-0.378826	0.333242	-0.0647575	1.21196	1.23985	0.965227	1.30744	1.30047	-0.278368	1.69163	-1.18824	2.16405	0.332463	0.406398	-1.23281	-0.0926314	-0.728188	1.71403	-0.976396	1.32496	1.56505	0.121188	0.275229	1.82908	-0.210609	0.335453	-0.0725764	-0.988883	-1.33644	-1.36291	-0.50879	-0.880884	-0.928443	0.306397
CAND2	70	1.30166	2.10262	-0.0715239	0.681015	-1.28715	-1.39022	0.112207	-0.605359	1.45752	0.411162	1.32156	1.60183	1.39109	-0.479261	0.156451	0.0531756	1.15903	-0.17269	-0.0699023	0.269062	-0.528265	-0.509357	1.36431	0.0638605	-0.629617	0.710907	1.73033	1.6117	3.95714	-0.0294135	0.093393	-0.722136	-0.381005	-0.0815267	-0.173627	-0.50268	-0.957526	0.675858	1.55536	-0.322321	0.0912674	-1.04252	-0.125363	-0.237671	-0.740721	-0.383257	0.107913	0.713068
ETV5	70	0.0584295	0.533165	0.738527	0.155742	1.07256	0.901854	-0.90445	0.123467	2.36537	1.22157	-1.31947	-1.09783	-0.757577	-0.121101	0.0364922	0.606773	1.42925	-0.30713	-0.294834	-0.00466743	-0.989354	-0.60678	0.797174	-0.73707	-1.28359	-0.887868	1.57449	-1.24795	0.813334	-0.326571	-1.4923	0.394512	-0.524559	1.36236	1.30352	-1.62973	-1.82554	1.19794	-1.07612	0.736955	-0.181537	1.97443	0.379163	0.664531	-0.522062	0.531337	0.869325	-0.0798868
GNAO1	70	0.965497	0.869004	0.819587	0.875614	-0.337496	-0.120796	-0.0613434	0.207661	-0.66537	0.257115	1.36104	1.11908	0.827042	0.229182	0.585633	0.0160314	1.34624	0.549231	0.46609	1.25811	1.67262	1.62346	1.54512	1.23318	-0.449173	-0.368842	-0.0830122	-0.189159	-2.2517	0.582262	-0.0895751	0.841444	-1.73919	0.180191	0.153109	0.692437	0.784089	1.01902	0.474652	0.323684	0.0598117	-1.81984	-0.507454	-0.715938	-0.49408	-0.497259	-1.5482	-0.540288
GPX2	70	-0.981332	0.18873	0.879891	3.84627	0.668152	0.659413	1.76434	1.21852	-1.28056	0.831363	0.401536	-0.155745	-0.153223	-0.738313	-0.967097	-0.0903412	-1.20802	0.337506	-0.227421	-0.156941	-1.08741	-1.7307	0.0535221	0.745777	0.907812	1.07663	-0.452486	0.534114	0.127446	0.686333	-0.6561	1.759	-0.815674	1.76873	2.27167	-0.339069	-0.358034	-0.28621	-1.3075	-0.102049	1.46874	-1.47197	-0.690683	-0.973772	0.893017	-0.0224541	-0.888834	0.232897
JAKMIP2	70	-0.00272469	-2.25202	-2.20766	-1.16081	-1.51506	-1.82186	-0.167809	-0.866309	-1.26369	0.569048	-0.601099	-0.484515	-0.766953	0.131774	0.146346	0.959752	1.34032	-0.100379	-0.252378	1.11025	0.22656	0.345185	0.163218	0.718946	0.671737	-0.113605	-0.781447	0.367655	1.86257	0.122947	-0.599289	-0.136751	-1.33083	-0.610685	-0.59279	1.41848	0.902645	-2.2901	-0.22717	1.23032	-0.10881	0.100202	-0.21147	-0.418339	1.0014	-1.8954	-1.07665	-0.953005
KCNB2	70	0.548009	-0.253721	-0.404299	-0.639881	0.229215	-0.2459	-0.321761	0.141753	0.177341	-1.38428	0.357915	0.173846	0.00198236	0.305853	0.515849	0.0805312	0.436093	0.537823	0.357583	1.13816	1.05096	0.785925	1.21114	0.857078	-0.811661	0.187411	0.296912	0.903804	-2.02439	1.03636	0.583101	0.656663	-2.08139	-0.758946	-0.914027	1.283	0.934238	-0.573617	0.221589	0.165038	-0.573142	-1.80495	0.713249	0.652657	0.80253	-0.319485	-1.34431	-0.681469
KCND2	70	-0.470674	2.09024	2.088	1.45877	-0.178944	-0.264377	-0.771738	-0.705423	-0.454238	-0.613999	-1.07521	-1.18873	-1.17204	-1.05982	-1.41292	0.436122	-1.2961	-1.21421	-1.02888	-0.218632	0.634633	1.20088	1.65481	0.661384	0.819148	0.667268	-0.653369	3.10646	-0.806981	0.456251	-0.333195	0.203193	-0.441269	1.60104	1.82726	1.24231	-0.916447	0.322423	1.33326	-1.13398	1.34427	-0.628947	0.958579	0.859206	0.437279	-1.27477	-0.0750625	-0.302813
KIAA0408	70	1.49181	-0.98155	-0.277641	-0.187673	1.07238	0.516771	-0.465338	-0.825416	-0.98155	-0.484018	-0.0374858	-0.0618035	0.770014	0.722872	-0.501755	1.41706	0.708195	0.588503	0.0966961	0.930164	-0.123183	-0.98155	1.60034	0.617551	1.91457	-0.452279	-0.874054	-0.129862	-0.368407	-0.55242	-0.271055	-0.79368	-0.98155	-0.856012	-0.98155	0.124788	0.233446	0.514578	1.37273	3.84538	-0.98155	-0.98155	0.190742	0.199801	0.412182	-0.98155	0.748238	2.33573
MAP10	70	-0.62849	1.07225	-0.414818	-1.36438	0.99955	0.465589	-0.727914	0.370263	-0.289131	-0.72819	0.209053	-0.188971	0.221462	1.84649	1.77736	0.778444	-2.03503	-0.116513	0.0616176	1.21026	1.64392	2.61023	1.83253	0.504683	1.20135	-2.02547	-0.883926	0.804067	-0.762371	0.90241	1.15104	0.381789	-0.553918	-0.809551	-0.784903	-0.933592	0.901448	-0.95442	-0.84697	0.124364	0.585083	-1.14845	0.548299	0.277154	0.037952	0.120194	0.613109	0.139747
NRSN1	70	0.301064	1.48144	0.830353	2.81849	-0.974736	-1.16635	-0.0626456	1.13091	-0.460427	1.34379	1.99849	1.76749	1.53758	-1.0248	-1.06545	0.398359	1.2474	1.70595	1.43445	0.522094	-1.03309	-1.08225	-1.16635	0.533537	1.29722	0.629884	-0.935184	-0.066856	-1.14288	-0.312398	-1.09908	1.2007	-1.16635	0.0880883	0.929167	-0.139224	1.80717	0.876577	1.96802	-0.0963344	-0.658172	-1.01166	1.60011	1.40726	0.0782046	1.49585	-0.87269	1.13475
PCSK1_70	70	-1.40909	0.317641	1.06931	0.575693	0.0622866	0.195655	0.119053	1.45342	-1.13349	-0.320169	0.364214	0.679613	0.287722	-1.58694	-1.6349	-0.571008	-0.167199	-0.453274	-0.549549	0.42114	-0.00945964	-0.209291	0.361731	0.637976	0.370194	0.320617	0.660947	0.210907	-1.89669	0.0939153	-0.184702	1.08761	-1.42666	1.05124	1.26464	1.39418	0.691001	-0.362897	0.423766	0.49076	0.637562	-0.794963	0.71832	0.641333	-0.171731	-1.0224	-1.22229	-1.20003
PROX1	70	0.0168283	0.88301	0.200812	0.323597	0.694086	0.600371	0.535034	0.96632	-1.44302	-0.962659	1.41116	1.28577	0.937391	-0.616781	-0.685137	-0.929437	-1.08974	-1.73364	-1.53935	0.795445	1.88264	1.97245	0.847401	1.23779	-1.82229	0.386272	-0.0853625	0.159272	-2.40584	0.913859	-0.754261	1.06254	-2.1957	1.00164	1.34873	0.358277	0.761119	0.210913	-1.00928	-0.31597	0.692535	-1.60625	0.754358	0.466563	0.336582	-1.29976	-1.55486	0.193509
RGS7	70	-0.0849761	-1.34497	-1.85778	-0.380901	1.20846	1.00767	-0.510773	0.126569	0.432793	-0.434536	-0.00239597	-0.253387	-0.255747	-0.885662	-1.52009	0.917356	0.430816	-0.131753	-0.317582	0.533477	0.619968	0.697445	0.0538382	0.683158	0.983369	-0.0672621	1.06838	0.404879	-1.81681	-0.0484772	-0.162678	0.799402	-1.75942	-0.347878	-0.362234	0.506749	0.433259	-1.03487	-0.805413	0.129815	0.1536	-0.566171	1.34143	1.13667	0.687532	0.326289	-0.856729	-0.328687
SCG3_70	70	-1.72255	0.0586974	0.450536	1.06373	0.769057	0.794597	-0.00882076	1.05815	0.151578	-0.131138	0.497083	0.75878	0.266927	-1.79411	-2.17698	-0.328006	0.164247	0.136591	0.346922	0.114893	1.70427	1.29616	0.611876	1.02784	0.988525	0.673186	-0.320621	0.699902	-2.12947	0.654137	0.719729	1.14907	-2.28239	0.524113	0.709453	0.408905	1.5934	0.59826	1.0429	0.731132	0.845277	-1.29973	0.592201	0.679437	0.621018	0.0274099	-1.69895	-1.18355
SEC11C	70	-0.586945	-0.392616	-0.754826	0.616968	0.873769	0.651891	-0.383397	1.5542	-0.693814	-0.858775	0.711906	0.953477	0.0850697	-2.18523	-2.0834	-0.31889	0.00901521	-1.00817	-0.889612	1.28471	1.93062	1.82488	-0.326376	1.20307	-0.0468237	-0.116332	0.109037	0.405032	-1.34949	0.390505	-1.68773	1.86655	-1.71536	-0.140447	-0.0383041	1.18008	0.765494	-1.12432	-1.71092	-0.381851	1.45915	-1.15447	0.535887	0.631179	1.60148	-1.29373	-1.30315	0.252482
SOGA3	70	6.4373	-0.0880052	-0.292156	2.77019	-0.292156	-0.292156	-0.292156	-0.292156	-0.292156	-0.292156	-0.292156	0.00899564	-0.292156	-0.292156	-0.292156	-0.292156	0.0226478	-0.292156	-0.147249	0.00361347	-0.186734	-0.292156	0.0976834	-0.292156	-0.292156	-0.292156	-0.292156	-0.0413556	-0.292156	-0.292156	0.171214	-0.0183079	-0.292156	-0.292156	-0.292156	-0.0339834	0.663115	-0.0802748	-0.292156	-0.292156	-0.292156	-0.292156	-0.292156	-0.200069	-0.292156	-0.292156	-0.292156	8.1517
ST8SIA3	70	-0.331817	0.996181	1.34292	0.794228	-0.934138	-1.11393	-1.1185	0.201024	-1.23021	-0.436884	1.46576	0.870653	0.903981	-1.23661	-1.28287	0.782151	0.692379	0.309294	0.213402	1.18378	1.74621	2.06639	0.469005	0.30737	-0.041614	-0.314326	-0.316903	0.755513	-1.27583	-0.468829	0.117119	-1.09069	-1.28287	0.775978	0.860933	-1.02747	0.817574	1.31602	0.0402267	0.411202	2.64645	-1.06089	0.647398	0.514658	0.259846	-1.08839	-1.1763	0.821169
SVOP	70	1.01359	-0.683505	1.19653	1.15269	-1.02024	-1.03499	-0.331614	0.92574	-0.218423	0.120163	-1.09902	-0.885757	-1.05209	-0.908767	-1.21887	1.27546	-0.0720678	0.536756	0.311195	0.63449	2.32092	3.10463	-0.301454	-0.192308	-0.427924	0.896548	-0.873219	0.69612	-1.21852	-0.00923271	2.27102	0.261457	-1.23299	0.754311	0.991514	0.131469	1.58051	0.916583	1.40576	-0.900817	-0.061389	-0.780964	0.0518356	0.094395	0.621791	-0.81905	-0.904175	2.304
TRIM9	70	-0.310782	-0.746586	-1.2458	1.58409	0.0811152	-0.168584	0.58818	1.10111	-0.0523091	0.532223	-1.28755	-1.26334	-1.26313	-0.435708	-0.366396	-0.709114	-0.457935	1.54534	1.44781	1.61156	-0.33786	-0.391977	-0.126334	1.4211	1.64361	-0.487554	0.456305	0.684479	-1.51096	0.537058	-0.411161	-0.259913	-1.43908	-0.777701	-0.848699	1.00153	-0.700909	0.269975	1.07708	-0.00505633	-0.265992	-1.23478	0.398353	0.134976	0.174465	-1.25493	-1.3136	-0.405487
AURKA	70	-2.07172	-0.068838	0.868772	0.169707	-0.238334	-0.674347	-0.127435	-0.934885	-0.496598	0.822929	0.231137	0.496565	0.30981	-0.159627	0.0981677	-0.523229	0.152777	0.0234673	-0.182323	-0.18319	-0.569676	0.494115	0.659625	1.03911	0.848117	0.753038	-0.700496	0.607473	-0.576934	-0.857374	1.24282	1.8174	-0.644412	-2.09747	-1.9907	-0.271152	0.790219	1.4304	0.906959	0.343639	-1.88509	-1.66345	0.22073	0.104133	1.7136	-0.370552	-1.42736	-1.9918
LRRC16B	70	0.340691	-0.0684461	0.0935447	-0.204936	-0.554137	-0.927801	-0.268932	-1.45956	-0.431251	1.62704	1.93516	1.48358	1.59723	-0.0442753	-0.321378	-0.282533	0.891784	0.420659	0.300483	0.490932	0.202493	-0.578707	0.56091	-0.0751282	0.609391	-0.221352	0.492279	1.8072	-1.03674	-1.08143	0.226895	-1.34651	-0.837338	-0.160227	-0.369028	1.29775	-0.218014	0.423012	1.07458	1.51284	-1.22729	-1.85232	0.386404	0.0393429	0.0175801	0.908072	-1.68814	-0.344253
DNMT1	70	-2.06838	0.0168252	-0.139925	-1.2609	0.189966	0.245168	-0.923695	-0.566448	-0.3955	0.0912155	0.220393	0.644123	0.212518	0.174709	0.26139	-0.407954	0.318792	0.220787	0.374339	0.480124	-0.796219	-1.43407	0.628222	0.519166	0.468971	0.408638	-0.0588472	1.22045	-0.821452	-0.816675	-0.0793589	-0.108092	-0.383121	-1.93913	-1.91182	0.186556	-0.876742	-0.130285	1.19483	-0.387688	-1.89112	-2.55384	0.860561	0.805561	1.39728	-1.30811	-1.63257	-2.84308
EZH2	70	-1.3473	0.153406	-0.490161	-1.29386	0.134414	-0.832065	-0.286355	-1.54871	-0.802872	1.15746	0.759979	0.337628	0.820614	0.643384	0.839841	-0.300274	0.0789632	0.963524	1.06058	0.0459783	-1.34559	-1.03836	0.925632	0.508416	0.992599	0.478595	-0.545233	1.00218	-0.145595	-0.276591	-0.672129	-0.12479	-1.4314	-1.1918	-1.03819	0.0304306	1.0365	-0.477091	-0.137384	1.0181	-1.43979	-2.51314	0.500644	0.41677	1.30933	-0.652785	-1.75037	-2.361
[truncated: 52 more columns]

## Sheet: Fig 1c
Sample_id	NE50	NE10	NE70
NCI-EP-096	0.263847	0.387195	0.625219
NCI-SCLC-001	-0.18231	0.482045	0.753982
NCI-SCLC-002	-0.158741	0.482904	0.779185
NCI-SCLC-003	0.369138	0.660097	0.826524
NCI-SCLC-004	0.17051	0.564679	0.760079
NCI-SCLC-005	-0.0143701	0.528291	0.785398
NCI-SCLC-006	-0.0488276	0.36357	0.790477
NCI-SCLC-007	0.0100467	0.532604	0.858129
NCI-SCLC-008	-0.216918	0.355776	0.59546
NCI-SCLC-009	0.165764	0.484915	0.72464
NCI-SCLC-010	0.402269	0.625005	0.817919
NCI-SCLC-011	0.319374	0.6473	0.832789
NCI-SCLC-012	0.208869	0.58548	0.781161
NCI-SCLC-013	0.0989119	0.0690598	0.534959
NCI-SCLC-014	0.0869182	0.0288805	0.52138
NCI-SCLC-015	-0.00715335	0.356726	0.60248
NCI-SCLC-016	0.268203	0.467088	0.70958
NCI-SCLC-017	0.0760905	0.486544	0.652041
NCI-SCLC-018	0.023318	0.463137	0.636151
NCI-SCLC-019	0.301527	0.635909	0.784105
NCI-SCLC-020	0.503172	0.627977	0.744077
NCI-SCLC-021	0.437226	0.602989	0.697358
NCI-SCLC-022	0.408895	0.616008	0.731805
NCI-SCLC-023	0.339922	0.605733	0.809417
NCI-SCLC-024	0.110188	0.532034	0.644813
NCI-EP-089	0.182863	0.541266	0.769855
NCI-EP-090	0.0497211	0.581316	0.692605
NCI-SCLC-025	0.212728	0.617271	0.73709
NCI-EP-091	-0.335427	-0.0926836	0.528723
NCI-SCLC-026	0.0895375	0.56018	0.784045
NCI-EP-092	0.0734775	0.483738	0.599223
NCI-SCLC-027	0.0977102	0.541692	0.84384
NCI-EP-093	-0.77214	-0.218062	0.360688
NCI-SCLC-028	-0.201555	0.521035	0.758886
NCI-SCLC-029	-0.165682	0.524314	0.74209
NCI-SCLC-030	0.324331	0.62789	0.751981
NCI-SCLC-031	0.487727	0.602055	0.789547
NCI-EP-097	0.29592	0.44851	0.752754
NCI-SCLC-032	0.0814369	0.527012	0.673404
NCI-SCLC-033	0.171418	0.515928	0.738968
NCI-SCLC-034	-0.016156	0.477673	0.784701
NCI-SCLC-035	-0.429405	0.191015	0.558716
NCI-SCLC-036	0.264652	0.622183	0.75139
NCI-SCLC-037	0.154549	0.594774	0.731602
NCI-SCLC-038	0.184895	0.526917	0.752689
NCI-EP-098	-0.25134	0.290175	0.58941
NCI-EP-099	-0.716588	-0.0670126	0.467413
NCI-SCLC-039	-0.261277	0.266136	0.628661
NCI-SCLC-040	-0.425908	0.150116	0.655364
NCI-SCLC-041	-0.649762	-0.0639515	0.509589
NCI-SCLC-042	0.0585559	0.605447	0.676463
NCI-SCLC-043	0.457723	0.547799	0.723426
NCI-EP-094	-0.756964	-0.219387	0.392685
NCI-SCLC-044	0.0968604	0.456656	0.768494
NCI-EP-095	0.2828	0.62767	0.664283
NCI-SCLC-045	-0.206255	0.244908	0.626277
NCI-SCLC-046	-0.247991	-0.0659504	0.599914
NCI-SCLC-047	0.328438	0.613392	0.774104
NCI-SCLC-048	-0.525619	-0.0828503	0.636768
NCI-SCLC-049	0.0391581	0.552694	0.757622
NCI-SCLC-050	-0.101279	0.524592	0.726445
NCI-EP-100	-0.79547	-0.113225	0.411414
NCI-SCLC-051	-0.667826	0.117643	0.485126
NCI-SCLC-052	-0.278305	-0.0700316	0.598782
NCI-SCLC-053	0.0206863	0.495809	0.661196
NCI-SCLC-054	0.398801	0.569378	0.797796
NCI-SCLC-063	0.3329	0.598642	0.721256
NCI-SCLC-064	0.318561	0.568075	0.759454
NCI-SCLC-065	0.115424	0.548725	0.690736
NCI-SCLC-066	0.417382	0.406308	0.663072
NCI-SCLC-067	-0.398952	0.343954	0.521286
NCI-SCLC-068	0.292067	0.594081	0.743834
NCI-SCLC-069	0.0897113	0.554626	0.733402
NCI-SCLC-070	-0.0348044	0.516744	0.68646
NCI-SCLC-071	0.600405	0.61241	0.717737
NCI-SCLC-072	-0.107034	0.434165	0.629278
NCI-SCLC-073	-0.189796	0.40411	0.539841
NCI-SCLC-074	0.12637	0.580961	0.736328
NCI-SCLC-075	0.212018	0.617566	0.701663
NCI-SCLC-076	0.546995	0.602465	0.743953
NCI-SCLC-055	0.114061	0.520855	0.617839
NCI-SCLC-077	0.330712	0.606419	0.705838
NCI-SCLC-078	0.235169	0.538655	0.638406
NCI-SCLC-079	0.0404745	0.573764	0.688218
NCI-SCLC-080	0.126125	0.626924	0.719815
NCI-SCLC-081	0.264049	0.587227	0.678405
NCI-SCLC-082	0.294238	0.623137	0.743865
NCI-SCLC-083	-0.172826	0.402734	0.656859
NCI-SCLC-056	-0.392909	0.34537	0.528834
NCI-SCLC-084	0.675062	0.639679	0.720265
NCI-SCLC-085	-0.0689575	0.542398	0.729887
NCI-SCLC-086	-0.530929	-0.175206	0.442083
NCI-SCLC-087	0.504574	0.615967	0.752139
NCI-SCLC-088	0.0665576	0.292156	0.602832
NCI-SCLC-057	0.615399	0.619625	0.75153
NCI-SCLC-058	0.601247	0.600457	0.755716
NCI-SCLC-059	-0.586059	-0.127321	0.611685
NCI-SCLC-060	-0.066195	0.597287	0.667433
NCI-SCLC-061	0.171179	0.537722	0.686434
NCI-SCLC-062	0.373348	0.533287	0.718557

## Sheet: Fig 1d
Sample_id	PC1	PC2	PRAD.normal	CRPC	NEPC	LUAD.normal	SCLC	LUAD	NE	NonNE
TCGA.G9.6351.11	-62.411	-150.127	-150.127
TCGA.G9.6496.11	-69.1238	-137.699	-137.699
TCGA.EJ.7794.11	-66.0631	-101.713	-101.713
TCGA.HC.7738.11	-57.786	-109.741	-109.741
TCGA.EJ.7789.11	-69.8031	-124.786	-124.786
TCGA.HC.7742.11	-65.7645	-140.328	-140.328
TCGA.HC.8259.11	-61.9591	-138.55	-138.55
TCGA.J4.A83J.11	-57.8354	-116.152	-116.152
TCGA.HC.7737.11	-64.9379	-98.2777	-98.2777
TCGA.HC.7211.11	-54.152	-103.581	-103.581
TCGA.EJ.7786.11	-72.5755	-108.646	-108.646
TCGA.HC.8260.11	-56.6438	-153.861	-153.861
TCGA.HC.8258.11	-60.2634	-93.8625	-93.8625
TCGA.G9.6356.11	-57.2112	-111.716	-111.716
TCGA.CH.5761.11	-62.208	-122.563	-122.563
TCGA.EJ.7783.11	-71.1367	-105.581	-105.581
TCGA.EJ.7782.11	-61.7379	-104.39	-104.39
TCGA.HC.7740.11	-49.7286	-89.7195	-89.7195
TCGA.G9.6499.11	-52.1417	-113.494	-113.494
TCGA.EJ.A8FO.11	-53.3923	-126.896	-126.896
TCGA.EJ.7115.11	-64.1626	-138.673	-138.673
TCGA.CH.5769.11	-30.8511	-101.25	-101.25
TCGA.HC.8262.11	-65.7338	-105.584	-105.584
TCGA.EJ.7321.11	-66.8036	-130.199	-130.199
TCGA.EJ.7125.11	-72.4001	-127.893	-127.893
TCGA.G9.6384.11	-76.5204	-142.61	-142.61
TCGA.EJ.7330.11	-72.1367	-103.718	-103.718
TCGA.G9.6342.11	-68.4539	-139.142	-139.142
TCGA.EJ.7797.11	-64.6382	-127.729	-127.729
TCGA.EJ.7123.11	-70.229	-124.389	-124.389
TCGA.G9.6348.11	-63.3493	-131.264	-131.264
TCGA.EJ.7792.11	-70.3005	-111.116	-111.116
TCGA.G9.6333.11	-70.5021	-129.215	-129.215
TCGA.EJ.7784.11	-64.4962	-119.694	-119.694
TCGA.G9.6363.11	-40.7304	-117.167	-117.167
TCGA.EJ.7317.11	-64.1406	-144.128	-144.128
TCGA.HC.7745.11	-68.9806	-104.207	-104.207
TCGA.HC.7819.11	-59.7004	-147.746	-147.746
TCGA.HC.7747.11	-62.9186	-103.661	-103.661
TCGA.G9.6362.11	-7.69812	-123.543	-123.543
TCGA.CH.5767.11	-61.1935	-112.452	-112.452
TCGA.EJ.7328.11	-77.5973	-119.891	-119.891
TCGA.EJ.7793.11	-69.0157	-124.366	-124.366
TCGA.EJ.7314.11	-69.7344	-123.63	-123.63
TCGA.CH.5768.11	-51.4012	-151.376	-151.376
TCGA.HC.7752.11	-63.386	-114.423	-114.423
TCGA.EJ.7785.11	-66.9262	-127.184	-127.184
TCGA.EJ.7315.11	-66.429	-90.0573	-90.0573
TCGA.EJ.7331.11	-71.503	-123.487	-123.487
TCGA.EJ.7327.11	-52.0888	-143.34	-143.34
TCGA.G9.6365.11	-55.6348	-139.432	-139.432
TCGA.EJ.7781.11	-68.7026	-111.156	-111.156
WCMC90_2_C	-0.4905	-29.3276		-29.3276
WCMC0_5_N	166.803	-39.4438			-39.4438
WCMC210_1_N	187.535	-54.9915			-54.9915
WCMC90_4_C	31.3725	-52.727		-52.727
WCMC172_1_C	12.4801	11.497		11.497
WCMC159_5_C	50.6006	-77.3567		-77.3567
WCMC252_1_N	142.777	-29.5056			-29.5056
WCMC163_1_N	60.0403	-51.5883			-51.5883
WCMC9_1_C	9.90369	-33.8202		-33.8202
WCMC4240_1_N	90.2859	-2.28243			-2.28243
WCMC7520_1_N	83.135	-101.464			-101.464
WCMC164_1_C	42.9415	-18.7093		-18.7093
WCMC131_1_C	64.3279	12.3178		12.3178
WCMC0_8_N	152.498	-39.6978			-39.6978
WCMC159_1_C	74.2312	-86.7761		-86.7761
WCMC162_1_C	10.5102	-35.95		-35.95
WCMC89_1_C	31.4483	-80.0491		-80.0491
WCMC59_1_C	88.7504	-68.0699		-68.0699
WCMC14_1_C	19.6894	-78.4437		-78.4437
WCMC91_1_C	66.5086	-87.3143		-87.3143
WCMC159_3_C	57.372	-68.2136		-68.2136
WCMC189_1_C	21.4878	-11.5759		-11.5759
WCMC159_2_C	40.769	-73.125		-73.125
WCMC2_1_C	22.7435	-23.836		-23.836
WCMC161_1_C	47.7383	-38.8274		-38.8274
WCMC9_2_C	30.4825	-74.8786		-74.8786
WCMC169_1_C	21.9964	-9.06145		-9.06145
WCMC12_2_N	102.522	-8.81527			-8.81527
WCMC158_1_C	26.8338	10.9931		10.9931
WCMC195_1_C	44.0003	-81.5623		-81.5623
WCMC90_1_C	36.0648	-28.8637		-28.8637
WCMC90_3_C	42.2688	-42.5879		-42.5879
WCMC90_5_C	60.4037	-50.9137		-50.9137
WCMC170_1_C	37.6685	33.3957		33.3957
WCMC4_1_C	7.00075	-71.013		-71.013
WCMC11_1_C	-5.90097	-91.2091		-91.2091
WCMC119_1_C	48.6259	-92.297		-92.297
WCMC63_1_C	27.8063	-101.669		-101.669
WCMC139_1_C	76.2806	-58.1444		-58.1444
WCMC0_6_N	167.717	-38.7282			-38.7282
WCMC159_6_C	46.1324	-70.0082		-70.0082
WCMC0_1_N	163.117	-60.4066			-60.4066
WCMC212_1_N	188.565	-69.2911			-69.2911
WCMC0_9_N	167.386	-47.6933			-47.6933
WCMC0_10_N	194.91	-57.2347			-57.2347
WCMC187_1_C	-13.7596	-107.347		-107.347
WCMC192_1_N	46.553	-17.3937			-17.3937
WCMC188_1_C	44.5151	-86.7031		-86.7031
WCMC155_1_N	42.3413	-21.8845			-21.8845
TCGA.50.5936.11	-107.065	84.7139				84.7139
TCGA.49.6761.11	-107.949	83.782				83.782
TCGA.44.2657.11	-83.7427	91.9874				91.9874
TCGA.73.4676.11	-117.358	96.1962				96.1962
TCGA.44.6147.11	-94.987	85.5933				85.5933
TCGA.49.6743.11	-106.194	74.8954				74.8954
TCGA.55.6968.11	-86.8117	86.8599				86.8599
TCGA.50.5939.11	-108.826	69.7872				69.7872
TCGA.44.2665.11	-101.074	80.2528				80.2528
TCGA.49.6745.11	-103.143	78.0713				78.0713
TCGA.91.6836.11	-102.185	88.4757				88.4757
TCGA.49.6744.11	-103.581	70.597				70.597
TCGA.44.6145.11	-104.402	88.3543				88.3543
TCGA.50.5931.11	-112.724	77.3702				77.3702
TCGA.44.6776.11	-101.59	73.1615				73.1615
TCGA.91.6831.11	-105.858	78.8839				78.8839
TCGA.44.6778.11	-86.2953	79.9221				79.9221
TCGA.44.2661.11	-97.7411	76.6667				76.6667
TCGA.55.6986.11	-85.2967	61.6866				61.6866
TCGA.55.6975.11	-93.5661	76.8955				76.8955
TCGA.55.6979.11	-94.092	94.4848				94.4848
TCGA.50.5935.11	-100.971	72.318				72.318
TCGA.55.6982.11	-89.0927	76.7667				76.7667
TCGA.50.5930.11	-112.408	80.0343				80.0343
TCGA.50.5933.11	-110.599	83.2658				83.2658
TCGA.55.6969.11	-86.5569	82.4333				82.4333
TCGA.55.6972.11	-93.1232	76.5867				76.5867
TCGA.55.6971.11	-94.0716	75.9114				75.9114
TCGA.44.3396.11	-101.616	80.5345				80.5345
TCGA.50.5932.11	-104.978	73.6738				73.6738
TCGA.44.3398.11	-95.6307	72.5385				72.5385
TCGA.44.5645.11	-99.4766	75.4589				75.4589
TCGA.91.6847.11	-99.8086	74.8755				74.8755
TCGA.44.6146.11	-100.879	71.2007				71.2007
TCGA.44.2655.11	-100.795	65.149				65.149
TCGA.91.6829.11	-88.7744	93.2149				93.2149
TCGA.44.6144.11	-101.032	82.0011				82.0011
TCGA.44.2662.11	-116.155	76.9138				76.9138
TCGA.50.6595.11	-101.12	75.2332				75.2332
TCGA.44.2668.11	-102.064	90.4463				90.4463
TCGA.55.6980.11	-94.0819	74.2679				74.2679
TCGA.49.4512.11	-103.186	85.9465				85.9465
TCGA.38.4625.11	-115.024	82.2936				82.2936
TCGA.38.4627.11	-109.002	81.0879				81.0879
TCGA.91.6849.11	-97.7056	72.1141				72.1141
TCGA.49.4490.11	-103.464	75.5436				75.5436
TCGA.91.6828.11	-99.683	77.869				77.869
TCGA.44.6148.11	-83.2561	56.1406				56.1406
TCGA.55.6983.11	-88.8433	92.3194				92.3194
TCGA.55.6985.11	-88.4073	83.7044				83.7044
TCGA.38.4632.11	-100.304	93.5893				93.5893
TCGA.38.4626.11	-104.616	93.3775				93.3775
TCGA.91.6835.11	-75.4124	55.2196				55.2196
TCGA.55.6984.11	-96.3848	83.3708				83.3708
TCGA.55.6978.11	-93.2576	81.0463				81.0463
TCGA.55.6970.11	-92.7279	87.0663				87.0663
TCGA.49.6742.11	-91.0794	77.2096				77.2096
TCGA.44.6777.11	-107.414	85.6406				85.6406
TCGA.55.6981.11	-69.539	69.2168				69.2168
S00022	186.668	-45.749					-45.749
S00035T	135.689	1.68003					1.68003
S00825	78.1277	31.6164					31.6164
S00829	101.416	0.344548					0.344548
S00832	165.695	-13.8918					-13.8918
S00838	106.89	-9.87843					-9.87843
S01242	132.132	18.2212					18.2212
S01297T	122.668	23.4947					23.4947
S01366	174.687	-19.1354					-19.1354
S01512	161.15	-8.21922					-8.21922
S01524	146.66	1.15023					1.15023
S01542	89.0935	16.1477					16.1477
S01578	153.599	-9.58257					-9.58257
S01861T	109.041	21.9893					21.9893
S01864	123.214	11.2848					11.2848
S01873T	113.035	13.9176					13.9176
S02065	197.584	-20.9078					-20.9078
S02093	81.1135	36.6041					36.6041
S02120	168.132	-17.0376					-17.0376
S02139	140.108	-33.0107					-33.0107
S02163	164.282	-30.6276					-30.6276
S02194	101.246	-1.56185					-1.56185
S02209	43.6898	34.951					34.951
S02241	157.565	-24.6635					-24.6635
S02242	128.212	9.35822					9.35822
S02243	164.896	-9.37265					-9.37265
S02244	152.185	1.77161					1.77161
S02248	154.528	3.8849					3.8849
S02249	104.844	30.8786					30.8786
S02256	124.456	-19.6875					-19.6875
S02284	138.376	1.70999					1.70999
S02285	193.014	-27.459					-27.459
S02286	80.1249	9.41614					9.41614
S02287	156.845	-23.5614					-23.5614
S02288	82.2028	16.1625					16.1625
S02289	181.647	-13.8948					-13.8948
S02290	144.743	-18.3712					-18.3712
S02291	112.802	21.5886					21.5886
S02293	181.29	-37.3169					-37.3169
S02294	184.633	-38.929					-38.929
S02295	175.509	-16.5248					-16.5248
S02296	69.9919	35.6367					35.6367
S02297	134.951	-27.969					-27.969
S02298	72.6915	-9.16674					-9.16674
S02299	71.5679	37.815					37.815
S02328	50.1839	53.2879					53.2879
S02375T	110.106	8.04038					8.04038
S02376T	132.601	14.4177					14.4177
S02378T	87.9669	22.9772					22.9772
S02382T	132.69	-26.7729					-26.7729
S00213	109.457	28.4359					28.4359
S00831	101.436	8.84627					8.84627
S02322	149.313	-12.1093					-12.1093
S02360	160.994	-26.4732					-26.4732
S02397	139.259	-2.42228					-2.42228
TCGA.55.8204.01	-30.2888	42.0004						42.0004
TCGA.91.8496.01	-81.2587	80.8042						80.8042
TCGA.99.7458.01	-42.8126	72.0609						72.0609
TCGA.93.A4JO.01	-34.8379	69.7845						69.7845
TCGA.97.8176.01	-22.5746	59.7293						59.7293
TCGA.50.6595.01	-27.1962	58.7327						58.7327
TCGA.55.6970.01	-39.4584	71.9355						71.9355
TCGA.MP.A4TA.01	10.6533	45.4971						45.4971
TCGA.44.4112.01	-1.03973	48.649						48.649
TCGA.50.8457.01	-53.3115	59.7762						59.7762
TCGA.55.A48X.01	-34.5347	67.5849						67.5849
TCGA.44.2666.01	-40.4961	51.6947						51.6947
TCGA.49.AAR4.01	-6.35023	63.0421						63.0421
TCGA.44.2668.01	-8.50343	62.9073						62.9073
TCGA.78.7166.01	-14.3964	44.1278						44.1278
TCGA.44.A4SS.01	-22.9393	53.8339						53.8339
TCGA.78.7150.01	5.0138	26.4693						26.4693
TCGA.91.6840.01	0.908578	45.107						45.107
TCGA.91.6835.01	-22.9344	65.3762						65.3762
TCGA.J2.8194.01	-45.434	63.4716						63.4716
TCGA.67.6216.01	-41.6143	66.3411						66.3411
TCGA.86.8358.01	107.175	11.1522						11.1522
TCGA.75.6203.01	-88.0623	79.1071						79.1071
TCGA.44.5643.01	3.32917	22.1863						22.1863
TCGA.50.5045.01	-47.8829	80.4417						80.4417
TCGA.73.4676.01	-37.9397	68.4954						68.4954
TCGA.75.6211.01	21.1734	43.3624						43.3624
TCGA.44.7669.01	42.5847	46.2686						46.2686
TCGA.78.7145.01	-29.4372	70.3181						70.3181
TCGA.44.6145.01	-46.1922	76.5545						76.5545
TCGA.L9.A50W.01	-37.5858	55.2136						55.2136
TCGA.55.8506.01	-16.763	75.6312						75.6312
TCGA.44.8120.01	-46.1466	57.6553						57.6553
TCGA.44.6779.01	-38.4532	60.475						60.475
TCGA.05.4398.01	-9.3974	71.5968						71.5968
TCGA.93.A4JN.01	-10.8074	51.6501						51.6501
TCGA.75.5125.01	-14.9226	71.4014						71.4014
TCGA.69.8254.01	-61.0331	66.4137						66.4137
TCGA.62.A471.01	8.69699	40.3117						40.3117
TCGA.50.5049.01	-37.3204	73.2571						73.2571
TCGA.05.4384.01	-56.7523	60.8959						60.8959
TCGA.49.4487.01	-10.7993	68.1286						68.1286
TCGA.64.1679.01	-19.4124	50.5619						50.5619
TCGA.MP.A4TE.01	24.2905	31.2372						31.2372
TCGA.86.7955.01	21.4598	23.8441						23.8441
TCGA.95.7562.01	-4.10996	45.0146						45.0146
TCGA.35.5375.01	16.9042	32.6473						32.6473
TCGA.55.8620.01	88.0358	24.3011						24.3011
TCGA.97.8172.01	-43.5831	55.1796						55.1796
TCGA.44.3396.01	-18.0015	74.3202						74.3202
TCGA.55.5899.01	57.6692	21.3248						21.3248
TCGA.L4.A4E6.01	-71.6356	82.0397						82.0397
TCGA.05.5425.01	-37.8875	78.7562						78.7562
TCGA.91.A4BC.01	18.3815	46.3436						46.3436
TCGA.50.5066.02	6.92096	34.7662						34.7662
TCGA.55.7725.01	-53.5242	76.6289						76.6289
TCGA.50.6590.01	7.62789	48.9878						48.9878
TCGA.55.6712.01	-40.6954	72.621						72.621
TCGA.L9.A5IP.01	-8.34249	38.669						38.669
TCGA.53.7813.01	7.30175	53.1476						53.1476
TCGA.55.8511.01	-22.3498	74.3001						74.3001
TCGA.49.AARN.01	-15.4303	44.7625						44.7625
TCGA.86.8073.01	-22.2799	51.3897						51.3897
TCGA.50.5939.01	-45.2252	69.8773						69.8773
TCGA.NJ.A55O.01	-48.0491	63.2131						63.2131
TCGA.50.5936.01	-24.8601	50.5757						50.5757
TCGA.78.7161.01	-11.1604	38.0551						38.0551
TCGA.73.4666.01	-18.1036	80.861						80.861
TCGA.J2.A4AE.01	-38.2645	68.7139						68.7139
TCGA.NJ.A4YI.01	-26.8847	62.6771						62.6771
TCGA.55.6975.01	-12.4784	35.149						35.149
TCGA.69.8255.01	19.8946	53.0457						53.0457
NCI-EP-096	103.136	-50.395							-50.395
NCI-SCLC-001	79.1466	-39.4194								-39.4194
NCI-SCLC-002	60.9665	-18.402								-18.402
NCI-SCLC-003	124.578	-22.0227							-22.0227
NCI-SCLC-004	112.809	-31.1249							-31.1249
NCI-SCLC-005	61.1214	0.790092								0.790092
NCI-SCLC-006	52.8124	-12.7874								-12.7874
NCI-SCLC-007	48.5073	-11.1129							-11.1129
NCI-SCLC-008	41.9479	23.6668								23.6668
NCI-SCLC-009	99.6997	-21.2706							-21.2706
NCI-SCLC-010	152.919	-38.3302							-38.3302
NCI-SCLC-011	141.196	-26.85							-26.85
NCI-SCLC-012	124.945	-19.6679							-19.6679
NCI-SCLC-013	115.48	-58.908							-58.908
NCI-SCLC-014	125.501	-53.9539							-53.9539
NCI-SCLC-015	70.5568	-40.5754							-40.5754
NCI-SCLC-016	129.69	-37.43							-37.43
NCI-SCLC-017	106.18	-12.1449							-12.1449
NCI-SCLC-018	89.3422	-9.51255							-9.51255
NCI-SCLC-019	133.724	-42.165							-42.165
NCI-SCLC-020	147.7	-63.6383							-63.6383
NCI-SCLC-021	124.31	-40.4925							-40.4925
NCI-SCLC-022	143.028	-60.4804							-60.4804
NCI-SCLC-023	147.825	-41.8292							-41.8292
NCI-SCLC-024	88.6208	-7.51457							-7.51457
NCI-EP-089	118.42	-39.1161							-39.1161
NCI-EP-090	87.664	-3.73375							-3.73375
NCI-SCLC-025	125.125	-33.6704							-33.6704
NCI-EP-091	79.8441	-35.179								-35.179
NCI-SCLC-026	105.682	-31.3949							-31.3949
NCI-EP-092	105.301	-58.4803							-58.4803
NCI-SCLC-027	93.8151	-1.48979							-1.48979
NCI-EP-093	-20.7948	-38.8093								-38.8093
NCI-SCLC-028	57.1367	-13.3839								-13.3839
NCI-SCLC-029	57.7824	-19.805								-19.805
NCI-SCLC-030	144.214	-20.5159							-20.5159
NCI-SCLC-031	188.589	-56.7099							-56.7099
NCI-EP-097	149.484	-61.052							-61.052
NCI-SCLC-032	125.064	-24.6881							-24.6881
NCI-SCLC-033	127.385	-14.0231							-14.0231
NCI-SCLC-034	54.4736	-24.6048							-24.6048
NCI-SCLC-035	8.37275	-37.2946								-37.2946
NCI-EP-098	55.2643	-17.4316								-17.4316
NCI-EP-099	14.4881	-3.03679								-3.03679
NCI-SCLC-039	42.5822	10.6474								10.6474
NCI-SCLC-040	16.9019	36.7689								36.7689
NCI-SCLC-041	5.89184	13.6086								13.6086
NCI-SCLC-045	80.3851	-24.9874								-24.9874
NCI-SCLC-047	159.185	-31.8048							-31.8048
NCI-SCLC-048	10.3178	-10.1846								-10.1846
NCI-SCLC-049	111.189	-24.5393							-24.5393
NCI-SCLC-050	90.0084	-14.4868								-14.4868
NCI-SCLC-052	82.7722	-18.1402								-18.1402
NCI-SCLC-053	145.238	-35.612							-35.612
NCI-SCLC-054	148.508	-52.8319							-52.8319

## Sheet: Fig 1f
Sample_id	mRNA	Hscore
NCI-SCLC-013	1.35621	93
NCI-SCLC-019	3.34226	158
NCI-SCLC-020	2.70915	174
NCI-SCLC-022	3.85614	212
NCI-SCLC-023	2.90916	173
NCI-EP-089	1.86519	143
NCI-EP-090	2.61769	144
NCI-SCLC-025	3.01578	162
NCI-SCLC-027	2.72575	71
NCI-EP-093	0.010695	57
NCI-SCLC-029	0.341581	53.52
NCI-EP-097	2.79656	151
NCI-SCLC-034	2.00651	169
NCI-SCLC-041	0.229502	47.4
NCI-EP-094	0.009998	25
NCI-SCLC-044	1.88386	188
NCI-SCLC-048	0.760564	160
NCI-SCLC-049	1.69583	148
NCI-SCLC-050	1.17334	148
NCI-SCLC-054	2.36543	156

## Sheet: Fig 1h
Sample_id	NE_Score	Hscore
NCI-SCLC-013	0.0989119	93
NCI-SCLC-019	0.301527	158
NCI-SCLC-020	0.503172	174
NCI-SCLC-022	0.408895	212
NCI-SCLC-023	0.339922	173
NCI-EP-089	0.182863	143
NCI-EP-090	0.0497211	144
NCI-SCLC-025	0.212728	162
NCI-SCLC-027	0.0977102	71
NCI-EP-093	-0.77214	57
NCI-SCLC-029	-0.165682	53.52
NCI-EP-097	0.29592	151
NCI-SCLC-034	-0.016156	169
NCI-SCLC-041	-0.649762	47.4
NCI-EP-094	-0.756964	25
NCI-SCLC-044	0.0968604	188
NCI-SCLC-048	-0.525619	160
NCI-SCLC-049	0.0391581	148
NCI-SCLC-050	-0.101279	148
NCI-SCLC-054	0.398801	156

## Sheet: Fig 2a (left)
Sample_id	NE	NonNE
NCI-EP-096	0.756219	0.243781
NCI-SCLC-001	0.37631	0.62369
NCI-SCLC-002	0.419706	0.580294
NCI-SCLC-003	0.749781	0.250219
NCI-SCLC-004	0.653617	0.346383
NCI-SCLC-005	0.472957	0.527043
NCI-SCLC-006	0.520007	0.479993
NCI-SCLC-007	0.54926	0.45074
NCI-SCLC-008	0.405676	0.594324
NCI-SCLC-009	0.609054	0.390946
NCI-SCLC-010	0.867046	0.132954
NCI-SCLC-011	0.720512	0.279488
NCI-SCLC-012	0.667305	0.332695
NCI-SCLC-013	0.612007	0.387993
NCI-SCLC-014	0.60906	0.39094
NCI-SCLC-015	0.552668	0.447332
NCI-SCLC-016	0.73521	0.26479
NCI-SCLC-017	0.564664	0.435336
NCI-SCLC-018	0.509259	0.490741
NCI-SCLC-019	0.706207	0.293793
NCI-SCLC-020	1	0
NCI-SCLC-021	0.793078	0.206922
NCI-SCLC-022	0.850548	0.149452
NCI-SCLC-023	0.730477	0.269523
NCI-SCLC-024	0.572082	0.427918
NCI-EP-089	0.703576	0.296424
NCI-EP-090	0.553133	0.446867
NCI-SCLC-025	0.599894	0.400106
NCI-EP-091	0.377285	0.622715
NCI-SCLC-026	0.617337	0.382663
NCI-EP-092	0.601763	0.398237
NCI-SCLC-027	0.591979	0.408021
NCI-EP-093	0.150368	0.849632
NCI-SCLC-028	0.418097	0.581903
NCI-SCLC-029	0.412968	0.587032
NCI-SCLC-030	0.757706	0.242294
NCI-SCLC-031	0.743857	0.256143
NCI-EP-097	0.749008	0.250992
NCI-SCLC-032	0.591297	0.408703
NCI-SCLC-033	0.598578	0.401422
NCI-SCLC-034	0.526428	0.473572
NCI-SCLC-035	0.341259	0.658741
NCI-SCLC-036	0.733264	0.266736
NCI-SCLC-037	0.602335	0.397665
NCI-SCLC-038	0.652545	0.347455
NCI-EP-098	0.382907	0.617093
NCI-EP-099	0.133073	0.866927
NCI-SCLC-039	0.418616	0.581384
NCI-SCLC-040	0.391204	0.608796
NCI-SCLC-041	0.200993	0.799007
NCI-SCLC-042	0.447965	0.552035
NCI-SCLC-043	0.892821	0.107179
NCI-EP-094	0	1
NCI-SCLC-044	0.59541	0.40459
NCI-EP-095	0.640291	0.359709
NCI-SCLC-045	0.369807	0.630193
NCI-SCLC-046	0.381372	0.618628
NCI-SCLC-047	0.726993	0.273007
NCI-SCLC-048	0.349687	0.650313
NCI-SCLC-049	0.497147	0.502853
NCI-SCLC-050	0.445772	0.554228
NCI-EP-100	0.0361626	0.963837
NCI-SCLC-051	0.161032	0.838968
NCI-SCLC-052	0.390731	0.609269
NCI-SCLC-053	0.489295	0.510705
NCI-SCLC-054	0.907934	0.0920658
NCI-SCLC-063	0.780953	0.219047
NCI-SCLC-064	0.723603	0.276397
NCI-SCLC-065	0.598342	0.401658
NCI-SCLC-066	0.884216	0.115784
NCI-SCLC-067	0.362905	0.637095
NCI-SCLC-068	0.681252	0.318748
NCI-SCLC-069	0.591616	0.408384
NCI-SCLC-070	0.51628	0.48372
NCI-SCLC-071	0.894063	0.105937
NCI-SCLC-072	0.424013	0.575987
NCI-SCLC-073	0.377081	0.622919
NCI-SCLC-074	0.557423	0.442577
NCI-SCLC-075	0.707512	0.292488
NCI-SCLC-076	0.882102	0.117898
NCI-SCLC-055	0.422116	0.577884
NCI-SCLC-077	0.676729	0.323271
NCI-SCLC-078	0.68559	0.31441
NCI-SCLC-079	0.525537	0.474463
NCI-SCLC-080	0.756449	0.243551
NCI-SCLC-081	0.677195	0.322805
NCI-SCLC-082	0.762664	0.237336
NCI-SCLC-083	0.316741	0.683259
NCI-SCLC-056	0.368042	0.631958
NCI-SCLC-084	1	0
NCI-SCLC-085	0.482402	0.517598
NCI-SCLC-086	0.275379	0.724621
NCI-SCLC-087	0.893554	0.106446
NCI-SCLC-088	0.588431	0.411569
NCI-SCLC-057	1	0
NCI-SCLC-058	0.891626	0.108374
NCI-SCLC-059	0.326134	0.673866
NCI-SCLC-060	0.516319	0.483681
NCI-SCLC-061	0.650452	0.349548
NCI-SCLC-062	0.972743	0.0272572

## Sheet: Fig 2a (right)
Sample_id	Subtype	NE	NonNE
NCI-EP-096	NE	75.6219	24.3781
NCI-SCLC-001	Non NE	37.631	62.369
NCI-SCLC-002	Non NE	41.9706	58.0294
NCI-SCLC-003	NE	74.9781	25.0219
NCI-SCLC-004	NE	65.3617	34.6383
NCI-SCLC-005	Non NE	47.2957	52.7043
NCI-SCLC-006	Non NE	52.0007	47.9993
NCI-SCLC-007	NE	54.926	45.074
NCI-SCLC-008	Non NE	40.5676	59.4324
NCI-SCLC-009	NE	60.9054	39.0946
NCI-SCLC-010	NE	86.7046	13.2954
NCI-SCLC-011	NE	72.0512	27.9488
NCI-SCLC-012	NE	66.7305	33.2695
NCI-SCLC-013	NE	61.2007	38.7993
NCI-SCLC-014	NE	60.906	39.094
NCI-SCLC-015	Non NE	55.2668	44.7332
NCI-SCLC-016	NE	73.521	26.479
NCI-SCLC-017	NE	56.4664	43.5336
NCI-SCLC-018	NE	50.9259	49.0741
NCI-SCLC-019	NE	70.6207	29.3793
NCI-SCLC-020	NE	100	0
NCI-SCLC-021	NE	79.3078	20.6922
NCI-SCLC-022	NE	85.0548	14.9452
NCI-SCLC-023	NE	73.0477	26.9523
NCI-SCLC-024	NE	57.2082	42.7918
NCI-EP-089	NE	70.3576	29.6424
NCI-EP-090	NE	55.3133	44.6867
NCI-SCLC-025	NE	59.9894	40.0106
NCI-EP-091	Non NE	37.7285	62.2715
NCI-SCLC-026	NE	61.7337	38.2663
NCI-EP-092	NE	60.1763	39.8237
NCI-SCLC-027	NE	59.1979	40.8021
NCI-EP-093	Non NE	15.0368	84.9632
NCI-SCLC-028	Non NE	41.8097	58.1903
NCI-SCLC-029	Non NE	41.2968	58.7032
NCI-SCLC-030	NE	75.7706	24.2294
NCI-SCLC-031	NE	74.3857	25.6143
NCI-EP-097	NE	74.9008	25.0992
NCI-SCLC-032	NE	59.1297	40.8703
NCI-SCLC-033	NE	59.8578	40.1422
NCI-SCLC-034	Non NE	52.6428	47.3572
NCI-SCLC-035	Non NE	34.1259	65.8741
NCI-SCLC-036	NE	73.3264	26.6736
NCI-SCLC-037	NE	60.2335	39.7665
NCI-SCLC-038	NE	65.2545	34.7455
NCI-EP-098	Non NE	38.2907	61.7093
NCI-EP-099	Non NE	13.3073	86.6927
NCI-SCLC-039	Non NE	41.8616	58.1384
NCI-SCLC-040	Non NE	39.1204	60.8796
NCI-SCLC-041	Non NE	20.0993	79.9007
NCI-SCLC-042	NE	44.7965	55.2035
NCI-SCLC-043	NE	89.2821	10.7179
NCI-EP-094	Non NE	0	100
NCI-SCLC-044	NE	59.541	40.459
NCI-EP-095	NE	64.0291	35.9709
NCI-SCLC-045	Non NE	36.9807	63.0193
NCI-SCLC-046	Non NE	38.1372	61.8628
NCI-SCLC-047	NE	72.6993	27.3007
NCI-SCLC-048	Non NE	34.9687	65.0313
NCI-SCLC-049	NE	49.7147	50.2853
NCI-SCLC-050	Non NE	44.5772	55.4228
NCI-EP-100	Non NE	3.61626	96.3837
NCI-SCLC-051	Non NE	16.1032	83.8968
NCI-SCLC-052	Non NE	39.0731	60.9269
NCI-SCLC-053	NE	48.9295	51.0705
NCI-SCLC-054	NE	90.7934	9.20658
NCI-SCLC-063	NE	78.0953	21.9047
NCI-SCLC-064	NE	72.3603	27.6397
NCI-SCLC-065	NE	59.8342	40.1658
NCI-SCLC-066	NE	88.4216	11.5784
NCI-SCLC-067	Non NE	36.2905	63.7095
NCI-SCLC-068	NE	68.1252	31.8748
NCI-SCLC-069	NE	59.1616	40.8384
NCI-SCLC-070	Non NE	51.628	48.372
NCI-SCLC-071	NE	89.4063	10.5937
NCI-SCLC-072	Non NE	42.4013	57.5987
NCI-SCLC-073	Non NE	37.7081	62.2919
NCI-SCLC-074	NE	55.7423	44.2577
NCI-SCLC-075	NE	70.7512	29.2488
NCI-SCLC-076	NE	88.2102	11.7898
NCI-SCLC-055	NE	42.2116	57.7884
NCI-SCLC-077	NE	67.6729	32.3271
NCI-SCLC-078	NE	68.559	31.441
NCI-SCLC-079	NE	52.5537	47.4463
NCI-SCLC-080	NE	75.6449	24.3551
NCI-SCLC-081	NE	67.7195	32.2805
NCI-SCLC-082	NE	76.2664	23.7336
NCI-SCLC-083	Non NE	31.6741	68.3259
NCI-SCLC-056	Non NE	36.8042	63.1958
NCI-SCLC-084	NE	100	0
NCI-SCLC-085	Non NE	48.2402	51.7598
NCI-SCLC-086	Non NE	27.5379	72.4621
NCI-SCLC-087	NE	89.3554	10.6446
NCI-SCLC-088	NE	58.8431	41.1569
NCI-SCLC-057	NE	100	0
NCI-SCLC-058	NE	89.1626	10.8374
NCI-SCLC-059	Non NE	32.6134	67.3866
NCI-SCLC-060	Non NE	51.6319	48.3681
NCI-SCLC-061	NE	65.0452	34.9548
NCI-SCLC-062	NE	97.2743	2.72572

## Sheet: Fig 2c
Sample	Value
Metastasis	100
Metastasis	100
Metastasis	97.2743
Metastasis	89.4063
Metastasis	89.3554
Metastasis	89.2821
Metastasis	89.1626
Metastasis	88.4216
Metastasis	88.2102
Metastasis	86.7046
Metastasis	79.3078
Metastasis	78.0953
Metastasis	76.2664
Metastasis	75.7706
Metastasis	75.6449
Metastasis	74.9781
Metastasis	74.9008
Metastasis	74.3857
Metastasis	73.521
Metastasis	73.0477
Metastasis	72.6993
Metastasis	72.3603
Metastasis	72.0512
Metastasis	70.7512
Metastasis	68.559
Metastasis	68.1252
Metastasis	67.7195
Metastasis	67.6729
Metastasis	66.7305
Metastasis	65.3617
Metastasis	65.0452
Metastasis	64.0291
Metastasis	61.2007
Metastasis	60.906
Metastasis	60.9054
Metastasis	59.8578
Metastasis	59.8342
Metastasis	59.541
Metastasis	59.1979
Metastasis	59.1616
Metastasis	59.1297
Metastasis	58.8431
Metastasis	57.2082
Metastasis	56.4664
Metastasis	55.7423
Metastasis	55.3133
Metastasis	55.2668
Metastasis	54.926
Metastasis	52.6428
Metastasis	52.5537
Metastasis	52.0007
Metastasis	51.6319
Metastasis	51.628
Metastasis	50.9259
Metastasis	49.7147
Metastasis	48.2402
Metastasis	47.2957
Metastasis	44.7965
Metastasis	44.5772
Metastasis	42.4013
Metastasis	42.2116
Metastasis	41.9706
Metastasis	41.8616
Metastasis	41.8097
Metastasis	41.2968
Metastasis	40.5676
Metastasis	39.1204
Metastasis	38.2907
Metastasis	38.1372
Metastasis	37.7285
Metastasis	37.7081
Metastasis	37.631
Metastasis	36.9807
Metastasis	36.8042
Metastasis	36.2905
Metastasis	34.9687
Metastasis	34.1259
Metastasis	32.6134
Metastasis	31.6741
Metastasis	27.5379
Metastasis	20.0993
Metastasis	13.3073
Metastasis	3.61626
Metastasis	0
Early stage	87.3811
Early stage	81.5948
Early stage	81.4136
Early stage	80.8353
Early stage	79.9054
Early stage	78.6354
Early stage	78.1469
Early stage	77.4356
Early stage	75.8093
Early stage	75.5289
Early stage	75.1499
Early stage	75.0306
Early stage	74.6167
Early stage	74.2427
Early stage	74.2225
Early stage	73.2806
Early stage	72.5313
Early stage	70.8868
Early stage	70.6497
Early stage	70.3905
Early stage	70.2031
Early stage	69.8323
Early stage	69.7609
Early stage	69.1154
Early stage	68.8698
Early stage	68.8301
Early stage	68.7446
Early stage	68.3473
Early stage	68.1913
Early stage	68.0467
Early stage	68.0362
Early stage	67.2226
Early stage	67.1995
Early stage	67.1829
Early stage	66.7991
Early stage	66.499
Early stage	66.2606
Early stage	66.2532
Early stage	65.7021
Early stage	65.2151
Early stage	64.8025
Early stage	64.5611
Early stage	64.4726
Early stage	64.4028
Early stage	64.3378
Early stage	64.0848
Early stage	63.6916
Early stage	63.5295
Early stage	62.8745
Early stage	62.5618
Early stage	61.3914
Early stage	61.3061
Early stage	60.4945
Early stage	60.3754
Early stage	59.8389
Early stage	59.3513
Early stage	57.8868
Early stage	56.9252
Early stage	53.6895
Early stage	53.0466
Early stage	52.38
Early stage	51.664
Early stage	50.4604
Early stage	50.156
Early stage	46.8764
Early stage	46.3737
Early stage	46.2007
Early stage	42.574
Early stage	41.8146
Early stage	41.3178
Early stage	41.2851
Early stage	40.2887
Early stage	39.5586
Early stage	39.3073
Early stage	37.6564
Early stage	37.455
Early stage	36.6552
Early stage	35.827
Early stage	34.7473
Early stage	31.4997
Early stage	29.0541
PDX	100
PDX	100
PDX	100
PDX	100
PDX	100
PDX	100
PDX	100
PDX	99.8751
PDX	98.0796
PDX	97.3971
PDX	97.2814
PDX	96.1732
PDX	95.8735
PDX	95.0799
PDX	94.8953
PDX	93.0776
PDX	92.8285
PDX	89.9149
PDX	89.8388
PDX	88.9527
PDX	87.4777
PDX	87
PDX	82.4129
PDX	82.2492
PDX	82.2194
PDX	81.1385
PDX	80.1192
PDX	79.4025
PDX	75.8218
PDX	69.458
PDX	65.1705
PDX	39.0762
CDX	100
CDX	100
CDX	100
CDX	89.3692
CDX	82.6088
CDX	87.8444
CDX	71.3281
CDX	70.3263
CDX	68.7844
CDX	68.5
CDX	86.6898
CDX	73.2316
CDX	90.0141
CDX	99.5461
CDX	86.0633
CDX	84.8682
CDX	85.7687
CDX	84.7897
CDX	86.937
CDX	98.3784
CDX	80.1917
CDX	91.2416
CDX	92.7687
CDX	100
CDX	100
CDX	100
CDX	98.1011
CDX	89.7587
CDX	90.2418
CDX	33.7085
CDX	36.8822
CDX	38.8874
CDX	72.9974
CDX	100
CDX	100
CDX	92.7198
CDX	100
CDX	100
CDX	100
CDX	100
CDX	92.4122
CDX	81.6716
CDX	84.5409
CDX	80.6024
CDX	89.6594
CDX	88.9155
CDX	89.4544
CDX	98.6233
CDX	98.535
CDX	97.8225
CDX	100
CDX	100
CDX	100
CDX	87.5826
CDX	88.7831
CDX	90.4965
CDX	84.8642
CDX	86.0386
CDX	85.322
CDX	100
CDX	100
CDX	100
CDX	92.502
CDX	95.1983
CDX	91.629
CDX	97.3941
CDX	100
CDX	100
CDX	90.4189
CDX	94.632
CDX	94.5465
CDX	100
CDX	100
CDX	100
CDX	68.9748
CDX	74.1796
CDX	69.9455
CDX	68.7661
CDX	85.1403
CDX	87.1528
CDX	84.5867
CDX	90.4042
CDX	95.9454
CDX	89.5118
CDX	100
CDX	100
CDX	100
CDX	100
CDX	100
CDX	100
CDX	94.4255
CDX	85.5924
CDX	95.8979
CDX	100
CDX	100
CDX	100
CDX	99.9788
CDX	99.8349
CDX	92.736
CDX	95.7511
CDX	95.6541
CDX	94.8151
CDX	62.8206
CDX	65.1351
CDX	54.2681
CDX	100
CDX	100
CDX	100
CDX	100
CDX	100
CDX	100
CDX	100
CDX	100
CDX	100
CDX	93.8527
CDX	94.1724
CDX	91.4868
CDX	98.4863
CDX	100
CDX	100
Cell lines	100
Cell lines	100
Cell lines	100
Cell lines	100
Cell lines	99.9841
Cell lines	99.4926
Cell lines	97.709
Cell lines	97.3854
Cell lines	97.0555
Cell lines	96.458
Cell lines	96.1324
Cell lines	95.9691
Cell lines	95.3732
Cell lines	95.2503
Cell lines	94.7572
Cell lines	93.6755
Cell lines	92.207
Cell lines	90.0755
Cell lines	89.8277
Cell lines	88.9557
Cell lines	86.2296
Cell lines	85.19
Cell lines	85.1508
Cell lines	83.7513
Cell lines	81.5667
Cell lines	80.8559
Cell lines	80.4529
Cell lines	77.7909
Cell lines	77.6448
Cell lines	77.2603
Cell lines	73.6698
Cell lines	73.571
Cell lines	68.6287
Cell lines	61.6312
Cell lines	49.4235
Cell lines	40.0401
Cell lines	38.5121
Cell lines	32.3722
Cell lines	26.2895

## Sheet: Fig 2d
Sample	NE	NonNE
Tumor_1	100	0
PDX_1	100	0
Tumor_2	100	0
PDX_2	100	0
Tumor_3	51.4304	48.5696
PDX_3	100	0
Tumor_4	43.3327	56.6673
PDX_4	71.2795	28.7205
Tumor_5	29.3107	70.6893
PDX_5	97.1947	2.8053
Tumor_6	5.7203	94.2797
PDX_6	97.5403	2.4597

## Sheet: Fig 2e
Tumor	PDX
100	100
100	100
51.4304	100
43.3327	71.2795
29.3107	97.1947
5.7203	97.5403

[truncated: 68 more sheets: Fig 2f, Fig 2g, Fig 3a, Fig 3b, Fig 3c, Fig 3d, Fig 3e, Fig 3f, Fig 3h, Fig 4a, Fig 4b (left), Fig 4b (right), Fig 4c (left), Fig 4c (right), Fig 4d, Fig 4e, Fig 4f, Fig 5a, Fig 5b, Fig 5c …]
